# Supplementary material for: Knowledge, Attitude, and Practices on Antimicrobial Use and Antimicrobial Resistance among Commercial Poultry Farmers in Bangladesh
Source: Antibiotics (Basel). 2021 Jun 28;10(7):784. doi: 10.3390/antibiotics10070784 (PMC8300693; doi:10.3390/antibiotics10070784)
Supplement: Supplementary file 1 [file antibiotics-10-00784-s001.zip]

Archive with 1 entries (1 files):
- antibiotics-1222398-supplementary.xlsx
