# Supplementary material for: Knowledge, Attitude, and Practices on Antimicrobial Use and Antimicrobial Resistance among Commercial Poultry Farmers in Bangladesh
Source: Antibiotics (Basel). 2021 Jun 28;10(7):784. doi: 10.3390/antibiotics10070784 (PMC8300693; doi:10.3390/antibiotics10070784)
Supplement: Supplementary file 1 [file antibiotics-10-00784-s001.zip › antibiotics-1222398-supplementary.xlsx]

## Sheet: Sheet1
Farms SL No.	Data Collection	Age (in years)	Experience (in years)	Main occupation	Economic status	Education	Type of farm	Farm size	Upazila	District	Recentdisease	Prescribedby	Postmortem	Antimicrobial	Do you know who has the authority to write a prescription?	Do you have any idea about antimicrobials?	Do you know about antimicrobial residues?	Do you know about antimicrobial resistance?	Do you know about the herbal drugs?	Do you know any specific antimicrobials that act against specific disease?	Do you think antimicrobials can be passed to humans through consumption of poultry meat and egg?	Do you know antimicrobials can be used for any type of diseases?	Do you think antimicrobials are efficient for the treatment of both bacterial and viral infections?	Do you think antimicrobials have some side effects?	Do you think the treatment is needed for the whole flock if one/few birds shows any symptom?	Do you think all antimicrobials can show the same curative effect in poultry diseases?	Do you believe that the antimicrobials you use randomly might contribute to antimicrobial resistance? (Yes)	Do you believe that missing a dose may contributes to antibiotic resistance? (Yes)	Do you think the restriction of antimicrobials can cause more damage than benefit? (No)	Do you think antimicrobials should be added to poultry feed at any time to prevent birds from becoming sick? (No)	Do you feel the importance of accurate dose of antimicrobials? (Yes)	Do you think antimicrobials should be placed in restricted area and accessed only by specific staff when needed? (No)	When antimicrobials are about to expire, is it better to give medication to the birds to prevent wastage? (No)	Do you use any herbal or medicinal drugs as alternative of antimicrobials? (Yes)	Do you use less antimicrobial, if you knew that random use of antimicrobials could hamper in recovery in future? (Yes)	Did you try to use any antimicrobial yourself? (No)	Do you use any antimicrobial during brooding period? (No)	Do you check the expired date before purchasing the drugs? (Yes)	Do you use antimicrobial as growth promoter? (No)	Did you get any suggestion of using antimicrobial from non-vet? (No)	Did you get (seek) advice from the vet about withdrawal period? (Yes)	Do you maintain antimicrobials withdrawal period? (Yes)	Do you increase the dose and frequency of the antimicrobials as long as there is no sign of recovery? (No)	Do you stop the application of the dose when birds feel better? (No)	Do you eat the meat of birds those are given antimicrobials in finishing stage? (No)	Do you shift in different antimicrobials during a course of disease? (No)
1	Chattogram Veterinary and Animal Sciences University	28	6	Poultry farming	Middle income	Graduate	Broiler	1700	Anwara	Chattogram	Mycoplasmosis	Registered vet	1	Ciprofloxacin	1	1	1	1	0	1	1	1	1	1	1	1	1	0	1	1	1	1	1	0	1	1	0	1	1	0	1	0	0	0	1	1
2	Chattogram Veterinary and Animal Sciences University	37	10	Poultry farming	Middle income	Graduate	Layer	1500	Anwara	Chattogram	Mycoplasmosis	Registered vet	1	Ciprofloxacin	0	1	1	1	1	1	1	1	1	1	1	1	1	1	0	0	0	1	1	0	1	0	0	1	0	0	1	1	1	1	1	1
3	Chattogram Veterinary and Animal Sciences University	32	5	Poultry farming	Middle income	Graduate	Broiler	1700	Anwara	Chattogram	Mycoplasmosis	Registered vet	1	Ciprofloxacin	1	1	1	1	0	1	1	1	1	1	1	1	1	0	1	1	1	1	1	0	1	1	0	1	1	0	1	0	0	0	1	1
4	Chattogram Veterinary and Animal Sciences University	28	10	Poultry farming	Middle income	Graduate	Broiler	500	Anwara	Chattogram	CRD	Registered vet	1	Not given	1	1	1	1	1	1	0	0	1	1	1	1	1	1	1	1	1	1	1	0	1	0	0	1	0	0	1	1	1	1	1	1
5	Chattogram Veterinary and Animal Sciences University	25	2	Others	Middle income	upto HSC	Broiler	4000	Anwara	Chattogram	Newcastle Disease	Registered vet	1	Not given	1	1	0	0	0	1	0	0	1	1	1	1	1	1	0	0	0	0	0	0	0	0	0	1	0	0	0	0	1	0	1	1
6	Chattogram Veterinary and Animal Sciences University	35	8	Poultry farming	Middle income	Graduate	Broiler	3000	Anwara	Chattogram	Not Mentioned	Feed dealer	0	Tetrcycline	1	1	1	1	1	1	1	1	1	1	1	1	1	1	1	1	0	1	1	0	1	0	0	1	0	0	1	0	1	0	1	1
7	Chattogram Veterinary and Animal Sciences University	32	7	Poultry farming	Middle income	upto HSC	Broiler	1000	Anwara	Chattogram	Not Mentioned	Feed dealer	0	Tetrcycline	0	1	0	0	1	1	1	1	1	1	1	1	1	1	1	0	0	1	0	0	1	0	0	1	0	0	1	0	0	1	1	1
8	Chattogram Veterinary and Animal Sciences University	33	11	Poultry farming	Middle income	upto HSC	Broiler	8000	Anwara	Chattogram	Not Mentioned	Themselves	0	Tetrcycline	1	1	1	1	0	1	1	1	1	1	1	1	1	1	1	1	0	1	1	0	1	1	0	1	0	0	1	0	0	1	1	1
9	Chattogram Veterinary and Animal Sciences University	49	12	Poultry farming	Middle income	upto HSC	Layer	12000	Anwara	Chattogram	Newcastle Disease	Themselves	0	Amoxicillin	1	1	1	1	1	1	1	0	1	1	1	1	1	1	1	1	1	1	1	0	1	1	1	1	1	0	1	1	0	1	1	1
10	Chattogram Veterinary and Animal Sciences University	37	14	Poultry farming	Middle income	upto HSC	Broiler	1500	Anwara	Chattogram	Newcastle Disease	Registered vet	1	Tetrcycline	1	1	0	0	1	1	0	0	0	1	1	0	1	1	0	0	0	1	1	0	1	0	0	1	0	0	1	0	1	1	1	1
11	Chattogram Veterinary and Animal Sciences University	29	6	Poultry farming	Low income	upto HSC	Broiler	1500	Anwara	Chattogram	Coccidiosis	Registered vet	0	Amoxicillin	0	1	1	1	1	1	1	1	1	0	1	1	0	1	0	0	0	1	1	0	1	0	0	1	0	0	0	1	1	0	1	1
12	Chattogram Veterinary and Animal Sciences University	34	8	Poultry farming	Middle income	Graduate	Layer	1200	Anwara	Chattogram	Mycoplasmosis	Registered vet	1	Ciprofloxacin	0	1	1	1	1	1	1	1	1	1	1	1	1	1	0	0	0	1	1	0	1	0	0	1	0	0	1	1	1	1	1	1
13	Chattogram Veterinary and Animal Sciences University	33	18	Poultry farming	Middle income	upto HSC	Broiler	8000	Anwara	Chattogram	CRD	Feed dealer	0	Tetrcycline	1	1	1	1	0	1	1	1	1	1	1	1	1	1	1	1	0	1	1	0	1	1	0	1	0	0	1	0	0	1	1	1
14	Chattogram Veterinary and Animal Sciences University	49	11	Poultry farming	Middle income	upto HSC	Layer	12000	Anwara	Chattogram	Newcastle Disease	Drug seller	0	Ciprofloxacin	1	1	1	1	1	1	1	0	1	1	1	1	1	1	1	1	1	1	1	0	1	1	1	1	1	0	1	1	0	1	1	1
15	Chattogram Veterinary and Animal Sciences University	27	10	Poultry farming	Middle income	Graduate	Layer	1500	Anwara	Chattogram	Mycoplasmosis	Registered vet	1	Ciprofloxacin	0	1	1	1	1	1	1	1	1	1	1	1	1	1	0	0	0	1	1	0	1	0	0	1	0	0	1	1	1	1	1	1
16	Chattogram Veterinary and Animal Sciences University	45	12	Poultry farming	Middle income	upto HSC	Layer	1600	Anwara	Chattogram	Other	Drug seller	0	Tetrcycline	1	1	0	0	0	1	0	1	0	1	1	1	1	1	0	0	0	1	1	1	0	1	0	1	1	0	1	1	1	0	0	0
17	Chattogram Veterinary and Animal Sciences University	50	10	Poultry farming	High income	upto HSC	Layer	11000	Anwara	Chattogram	Other	Drug seller	0	Ciprofloxacin	1	1	1	1	1	1	0	0	0	1	0	1	1	1	1	1	0	1	0	0	1	1	0	1	1	0	1	1	0	1	1	0
18	Chattogram Veterinary and Animal Sciences University	30	5	Poultry farming	Middle income	upto HSC	Layer	500	Anwara	Chattogram	Other	Drug seller	0	Tetrcycline	1	1	0	0	0	1	1	0	1	1	1	0	1	0	0	0	0	1	0	0	1	1	0	1	1	0	0	0	0	0	0	0
19	Chattogram Veterinary and Animal Sciences University	25	12	Poultry farming	Middle income	upto HSC	Layer	4500	Anwara	Chattogram	Newcastle Disease	Drug seller	0	Ciprofloxacin	1	1	1	1	1	1	1	1	1	1	1	1	1	1	1	1	0	1	0	0	1	0	0	1	1	0	1	0	0	1	1	1
20	Chattogram Veterinary and Animal Sciences University	26	5	Poultry farming	High income	Graduate	Layer	6000	Anwara	Chattogram	Avian Influenza	Registered vet	1	Ciprofloxacin	1	1	1	1	1	1	1	1	0	1	1	1	1	1	1	1	1	1	1	0	1	1	1	1	1	0	1	1	1	1	1	1
21	Chattogram Veterinary and Animal Sciences University	28	8	Poultry farming	Low income	Graduate	Broiler	500	Hathazari	Chattogram	CRD	Registered vet	1	Not given	1	1	1	1	1	1	0	0	1	1	1	1	1	1	1	1	1	1	1	0	1	0	0	1	0	0	1	1	1	1	1	1
22	Chattogram Veterinary and Animal Sciences University	22	2	Others	Low income	upto HSC	Broiler	4000	Hathazari	Chattogram	Newcastle Disease	Registered vet	1	Tetrcycline	1	1	0	0	0	1	0	0	1	1	1	1	1	1	0	0	0	0	0	0	0	0	0	1	0	0	0	0	1	0	1	1
23	Chattogram Veterinary and Animal Sciences University	35	8	Poultry farming	Low income	Graduate	Broiler	3000	Hathazari	Chattogram	Respiratory problem	Feed dealer	0	Not given	1	1	1	1	1	1	1	1	1	1	1	1	1	1	1	1	0	1	1	0	1	0	0	1	0	0	1	0	1	0	1	1
24	Chattogram Veterinary and Animal Sciences University	32	10	Poultry farming	Low income	upto HSC	Broiler	1500	Hathazari	Chattogram	Other	Feed dealer	0	Not given	0	1	0	0	1	1	1	1	1	1	1	1	1	1	1	0	0	1	0	0	1	0	0	1	0	0	1	0	0	1	1	1
25	Chattogram Veterinary and Animal Sciences University	33	15	Poultry farming	Middle income	upto HSC	Broiler	8000	Hathazari	Chattogram	CRD	Themselves	0	Tetrcycline	1	1	1	1	0	1	1	1	1	1	1	1	1	1	1	1	0	1	1	0	1	1	0	1	0	0	1	0	0	1	1	1
26	Chattogram Veterinary and Animal Sciences University	49	12	Poultry farming	Middle income	upto HSC	Layer	10000	Hathazari	Chattogram	Other	Drug seller	0	Not given	1	1	1	1	1	1	1	0	1	1	1	1	1	1	1	1	1	1	1	0	1	1	1	1	1	0	1	1	0	1	1	1
27	Chattogram Veterinary and Animal Sciences University	37	14	Poultry farming	Low income	upto HSC	Broiler	1500	Hathazari	Chattogram	Newcastle Disease	Registered vet	1	Tetrcycline	1	1	0	0	1	1	0	0	0	1	1	0	1	1	0	0	0	1	1	0	1	0	0	1	0	0	1	0	1	1	1	1
28	Chattogram Veterinary and Animal Sciences University	29	6	Poultry farming	Low income	upto HSC	Broiler	1500	Hathazari	Chattogram	Coccidiosis	Registered vet	0	Amoxicillin	0	1	1	1	1	1	1	1	1	0	1	1	0	1	0	0	0	1	1	0	1	0	0	1	0	0	0	1	1	0	1	1
29	Chattogram Veterinary and Animal Sciences University	28	4	Poultry farming	Low income	upto HSC	Broiler	1500	Hathazari	Chattogram	Gumboro	Feed dealer	1	Ciprofloxacin	1	1	0	0	1	1	1	0	1	1	1	1	1	1	1	0	0	1	0	0	1	0	0	0	1	0	1	1	1	1	0	1
30	Chattogram Veterinary and Animal Sciences University	34	14	Poultry farming	High income	upto HSC	Layer	12000	Hathazari	Chattogram	Respiratory problem	Registered vet	0	Amoxicillin	1	1	1	1	1	1	1	0	1	1	1	1	1	1	1	1	1	1	1	0	1	0	0	1	1	0	0	1	1	0	1	1
31	Chattogram Veterinary and Animal Sciences University	30	11	Poultry farming	High income	upto HSC	Layer	2000	Hathazari	Chattogram	Respiratory problem	Registered vet	0	Amoxicillin	1	1	1	1	1	1	1	0	1	1	1	1	1	1	1	1	1	1	1	0	1	0	0	1	1	0	0	1	1	0	1	1
32	Chattogram Veterinary and Animal Sciences University	25	4	Poultry farming	Low income	upto HSC	Broiler	2500	Hathazari	Chattogram	Colibacillosis	Feed dealer	1	Colistin sulphate	1	1	0	1	0	1	1	0	1	1	1	1	1	0	1	1	0	1	1	0	1	0	0	1	0	0	0	1	1	0	1	1
33	Chattogram Veterinary and Animal Sciences University	22	8	Poultry farming	Low income	upto HSC	Broiler	1800	Hathazari	Chattogram	Respiratory problem	Feed dealer	0	Doxycline	1	1	1	1	1	1	1	0	1	1	1	1	1	1	0	1	1	1	0	0	1	0	0	1	0	0	0	1	1	1	0	1
34	Chattogram Veterinary and Animal Sciences University	33	6	Poultry farming	Middle income	Graduate	Layer	15000	Hathazari	Chattogram	Necrotic enteritis	Registered vet	1	Colistin sulphate	1	1	1	1	1	1	1	1	1	1	1	1	1	1	1	1	1	1	1	0	1	1	0	1	1	0	1	0	1	1	1	1
35	Chattogram Veterinary and Animal Sciences University	45	10	Poultry farming	Low income	upto HSC	Layer	1600	Hathazari	Chattogram	Gumboro	Themselves	0	Not given	1	1	0	0	0	1	0	1	0	1	1	1	1	1	0	0	0	1	1	1	0	1	0	1	1	0	1	1	1	0	0	0
36	Chattogram Veterinary and Animal Sciences University	50	9	Poultry farming	High income	Graduate	Layer	12000	Hathazari	Chattogram	Gumboro	Themselves	0	Tetrcycline	1	1	1	1	1	1	0	0	0	1	0	1	1	1	1	1	0	1	0	0	1	1	0	1	1	0	1	1	0	1	1	0
37	Chattogram Veterinary and Animal Sciences University	28	4	Poultry farming	Low income	upto HSC	Layer	500	Hathazari	Chattogram	Other	Drug seller	0	Amoxicillin	1	0	0	0	0	1	1	0	1	1	1	0	1	0	0	0	0	1	0	0	1	1	0	1	1	0	0	0	0	0	0	0
38	Chattogram Veterinary and Animal Sciences University	30	12	Poultry farming	Middle income	upto HSC	Layer	4500	Hathazari	Chattogram	Newcastle Disease	Drug seller	0	Tetrcycline	1	1	1	1	1	1	1	1	1	1	1	1	1	1	1	1	0	1	0	0	1	0	0	1	1	0	1	0	0	1	1	1
39	Chattogram Veterinary and Animal Sciences University	40	5	Poultry farming	High income	Graduate	Layer	6000	Hathazari	Chattogram	Avian Influenza	Registered vet	1	Ciprofloxacin	1	1	1	1	1	1	1	1	0	1	1	1	1	1	1	1	1	1	1	0	1	1	1	1	1	0	1	1	1	1	1	1
40	Chattogram Veterinary and Animal Sciences University	47	15	Poultry farming	Low income	upto HSC	Layer	1000	Hathazari	Chattogram	Avian Influenza	Registered vet	1	Tetrcycline	1	1	0	0	0	0	1	1	1	1	1	1	1	0	0	0	1	1	0	0	1	0	1	0	0	0	1	0	0	1	1	1
41	Chattogram Veterinary and Animal Sciences University	29	7	Poultry farming	Low income	upto HSC	Broiler	1500	Sitakund	Chattogram	Brooder pneumonia	Registered vet	1	Ciprofloxacin	1	1	1	0	0	0	0	0	0	1	1	1	1	0	1	1	1	1	0	0	1	0	0	1	0	0	0	0	1	1	0	1
42	Chattogram Veterinary and Animal Sciences University	23	2	Others	Low income	upto HSC	Broiler	600	Sitakund	Chattogram	Coccidiosis	Registered vet	1	Sulfaclozine	1	1	1	0	0	0	1	0	1	1	1	1	0	0	0	1	0	1	1	0	1	0	0	1	1	0	1	1	1	0	0	1
43	Chattogram Veterinary and Animal Sciences University	24	4	Poultry farming	Middle income	upto HSC	Broiler	8000	Sitakund	Chattogram	Not Mentioned	Registered vet	1	Ciprofloxacin	1	1	1	1	0	1	0	0	1	1	1	1	1	0	1	1	1	1	0	0	1	0	0	1	1	1	0	0	0	0	1	1
44	Chattogram Veterinary and Animal Sciences University	50	10	Poultry farming	Low income	Graduate	Layer	2000	Sitakund	Chattogram	Salmonellosis	Registered vet	0	Not given	1	1	1	1	1	1	0	0	0	1	1	1	1	1	1	1	0	1	0	0	0	1	0	1	1	0	1	0	0	1	1	1
45	Chattogram Veterinary and Animal Sciences University	41	13	Poultry farming	Low income	upto HSC	Layer	1350	Sitakund	Chattogram	Respiratory problem	Registered vet	1	Amoxicillin	1	1	0	0	1	1	0	0	0	1	1	0	1	1	0	0	0	0	0	0	0	0	0	1	1	0	1	0	0	0	1	0
46	Chattogram Veterinary and Animal Sciences University	30	7	Poultry farming	Low income	Graduate	Layer	2000	Sitakund	Chattogram	Salmonellosis	Registered vet	1	Not given	1	1	1	1	1	1	1	1	1	1	1	1	1	1	1	0	0	1	1	0	1	0	0	1	0	0	1	1	1	1	1	1
47	Chattogram Veterinary and Animal Sciences University	32	8	Poultry farming	Low income	upto HSC	Layer	1200	Sitakund	Chattogram	Respiratory problem	Registered vet	1	Amoxicillin	0	1	1	1	1	1	1	1	1	1	1	1	1	1	0	0	0	1	1	0	1	0	0	1	0	0	1	1	1	1	1	1
48	Chattogram Veterinary and Animal Sciences University	28	11	Poultry farming	Low income	upto HSC	Broiler	1700	Sitakund	Chattogram	Infectious Coryza	Registered vet	0	Tiamulin	1	1	1	1	1	1	1	1	1	1	1	1	1	1	1	1	1	1	1	0	1	0	0	1	1	0	1	0	1	1	1	1
49	Chattogram Veterinary and Animal Sciences University	41	10	Poultry farming	Middle income	upto HSC	Broiler	6000	Sitakund	Chattogram	Not Mentioned	Drug seller	0	Not given	1	1	1	1	0	0	1	1	1	1	1	1	1	0	0	1	1	1	1	1	0	0	1	1	0	1	0	0	0	1	0	0
50	Chattogram Veterinary and Animal Sciences University	50	12	Poultry farming	Low income	Graduate	Layer	2000	Sitakund	Chattogram	Salmonellosis	Registered vet	0	Not given	1	1	1	1	1	1	0	0	0	1	1	1	1	1	1	1	0	1	0	0	0	1	0	1	1	0	1	0	0	1	1	1
51	Chattogram Veterinary and Animal Sciences University	41	10	Poultry farming	Low income	upto HSC	Layer	1350	Sitakund	Chattogram	Respiratory problem	Registered vet	1	Amoxicillin	1	1	0	0	1	1	0	0	0	1	1	0	1	1	0	0	0	0	0	0	0	0	0	1	1	0	1	0	0	0	1	0
52	Chattogram Veterinary and Animal Sciences University	28	9	Poultry farming	Low income	Graduate	Layer	1000	Sitakund	Chattogram	Salmonellosis	Registered vet	1	Not given	1	1	1	1	1	1	1	1	1	1	1	1	1	1	1	0	0	1	1	0	1	0	0	1	0	0	1	1	1	1	1	1
53	Chattogram Veterinary and Animal Sciences University	32	5	Poultry farming	Low income	upto HSC	Layer	15000	Sitakund	Chattogram	Respiratory problem	Registered vet	1	Amoxicillin	0	1	1	1	1	1	1	1	1	1	1	1	1	1	0	0	0	1	1	0	1	0	0	1	0	0	1	1	1	1	1	1
54	Chattogram Veterinary and Animal Sciences University	30	7	Poultry farming	Middle income	Graduate	Layer	2000	Sitakund	Chattogram	Salmonellosis	Registered vet	1	Not given	1	1	1	1	1	1	1	1	1	1	1	1	1	1	1	0	0	1	1	0	1	0	0	1	0	0	1	1	1	1	1	1
55	Chattogram Veterinary and Animal Sciences University	24	8	Poultry farming	Middle income	upto HSC	Layer	1200	Sitakund	Chattogram	Respiratory problem	Registered vet	1	Amoxicillin	0	1	1	1	1	1	1	1	1	1	1	1	1	1	0	0	0	1	1	0	1	0	0	1	0	0	1	1	1	1	1	1
56	Chattogram Veterinary and Animal Sciences University	28	11	Poultry farming	Middle income	upto HSC	Broiler	1700	Sitakund	Chattogram	Infectious Coryza	Registered vet	0	Tiamulin	1	0	1	1	1	1	1	1	1	1	1	1	1	1	1	1	1	1	1	0	1	0	0	1	1	0	1	0	1	1	1	1
57	Chattogram Veterinary and Animal Sciences University	47	10	Poultry farming	Middle income	upto HSC	Broiler	10000	Sitakund	Chattogram	Gumboro	Registered vet	1	Amoxicillin	1	1	1	1	1	1	1	1	1	1	0	1	1	1	1	1	0	0	1	0	1	1	1	0	0	1	1	0	0	0	0	1
58	Chattogram Veterinary and Animal Sciences University	35	15	Poultry farming	Middle income	upto HSC	Broiler	4000	Sitakund	Chattogram	Gumboro	Registered vet	1	Amoxicillin+Ciprofloxacin	1	0	1	1	1	1	1	1	1	1	0	1	1	1	1	1	0	0	1	0	1	0	0	1	1	1	1	0	0	0	0	1
59	Chattogram Veterinary and Animal Sciences University	40	9	Poultry farming	Middle income	upto HSC	Broiler	8000	Sitakund	Chattogram	CRD	Registered vet	1	Ciprofloxacin	1	1	0	0	1	1	1	1	1	1	0	1	1	1	1	1	0	0	1	0	1	0	1	1	1	1	0	1	0	0	0	1
60	Chattogram Veterinary and Animal Sciences University	42	8	Poultry farming	High income	upto HSC	Broiler	12000	Sitakund	Chattogram	Gumboro	Registered vet	1	Amoxicillin+Ciprofloxacin	1	1	0	0	0	1	0	0	1	1	1	0	1	0	1	1	1	0	0	1	1	0	0	1	0	1	1	1	1	0	0	0
61	Chattogram Veterinary and Animal Sciences University	28	3	Others	Middle income	Graduate	Broiler	1700	Cox's Bazar Sadar	Cox's Bazar	Mycoplasmosis	Registered vet	1	Ciprofloxacin	1	1	1	1	0	1	1	1	1	1	1	1	1	0	1	1	1	1	1	0	1	1	0	1	1	0	1	0	0	0	1	1
62	Chattogram Veterinary and Animal Sciences University	25	10	Poultry farming	Middle income	Graduate	Layer	1500	Cox's Bazar Sadar	Cox's Bazar	Mycoplasmosis	Registered vet	1	Ciprofloxacin	0	1	1	1	1	1	1	1	1	1	1	1	1	1	0	0	0	1	1	0	1	0	0	1	0	0	1	1	1	1	1	1
63	Chattogram Veterinary and Animal Sciences University	28	3	Poultry farming	Middle income	Graduate	Broiler	1700	Cox's Bazar Sadar	Cox's Bazar	Mycoplasmosis	Registered vet	1	Ciprofloxacin	1	1	1	1	0	1	1	1	1	1	1	1	1	0	1	1	1	1	1	0	1	1	0	1	1	0	1	0	0	0	1	1
64	Chattogram Veterinary and Animal Sciences University	27	10	Poultry farming	Middle income	Graduate	Broiler	800	Cox's Bazar Sadar	Cox's Bazar	CRD	Registered vet	1	Not given	1	1	1	1	1	1	0	0	1	1	1	1	1	1	1	1	1	1	1	0	1	0	0	1	0	0	1	1	1	1	1	1
65	Chattogram Veterinary and Animal Sciences University	29	9	Poultry farming	Middle income	upto HSC	Broiler	4000	Cox's Bazar Sadar	Cox's Bazar	Newcastle Disease	Registered vet	1	Not given	1	1	0	0	0	1	0	0	1	1	1	1	1	1	0	0	0	0	0	0	0	0	0	1	0	0	0	0	1	0	1	1
66	Chattogram Veterinary and Animal Sciences University	35	8	Poultry farming	Middle income	Graduate	Broiler	3000	Cox's Bazar Sadar	Cox's Bazar	Not Mentioned	Feed dealer	0	Tetrcycline	1	1	1	1	1	1	1	1	1	1	1	1	1	1	1	1	0	1	1	0	1	0	0	1	0	0	1	0	1	0	1	1
67	Chattogram Veterinary and Animal Sciences University	32	3	Poultry farming	Middle income	upto HSC	Broiler	15000	Cox's Bazar Sadar	Cox's Bazar	Not Mentioned	Feed dealer	0	Tetrcycline	0	1	0	0	1	1	1	1	1	1	1	1	1	1	1	0	0	1	0	0	1	0	0	1	0	0	1	0	0	1	1	1
68	Chattogram Veterinary and Animal Sciences University	33	11	Poultry farming	Middle income	upto HSC	Broiler	8000	Cox's Bazar Sadar	Cox's Bazar	Not Mentioned	Themselves	0	Tetrcycline	1	1	1	1	0	1	1	1	1	1	1	1	1	1	1	1	0	1	1	0	1	1	0	1	0	0	1	0	0	1	1	1
69	Chattogram Veterinary and Animal Sciences University	49	12	Poultry farming	Middle income	upto HSC	Layer	12000	Cox's Bazar Sadar	Cox's Bazar	Newcastle Disease	Themselves	0	Amoxicillin	1	1	1	1	1	1	1	0	1	1	1	1	1	1	1	1	1	1	1	0	1	1	1	1	1	0	1	1	0	1	1	1
70	Chattogram Veterinary and Animal Sciences University	37	14	Poultry farming	Middle income	upto HSC	Broiler	1500	Cox's Bazar Sadar	Cox's Bazar	Newcastle Disease	Registered vet	1	Tetrcycline	1	1	0	0	1	1	0	0	0	1	1	0	1	1	0	0	0	1	1	0	1	0	0	1	0	0	1	0	1	1	1	1
71	Chattogram Veterinary and Animal Sciences University	29	6	Poultry farming	Low income	upto HSC	Broiler	1500	Cox's Bazar Sadar	Cox's Bazar	Coccidiosis	Registered vet	0	Amoxicillin	0	1	1	1	1	1	1	1	1	0	1	1	0	1	0	0	0	1	1	0	1	0	0	1	0	0	0	1	1	0	1	1
72	Chattogram Veterinary and Animal Sciences University	34	8	Poultry farming	Middle income	Graduate	Layer	1200	Cox's Bazar Sadar	Cox's Bazar	Mycoplasmosis	Registered vet	1	Ciprofloxacin	0	1	1	1	1	1	1	1	1	1	1	1	1	1	0	0	0	1	1	0	1	0	0	1	0	0	1	1	1	1	1	1
73	Chattogram Veterinary and Animal Sciences University	33	10	Poultry farming	Middle income	upto HSC	Broiler	8000	Cox's Bazar Sadar	Cox's Bazar	CRD	Feed dealer	0	Tetrcycline	1	1	1	1	0	1	1	1	1	1	1	1	1	1	1	1	0	1	1	0	1	1	0	1	0	0	1	0	0	1	1	1
74	Chattogram Veterinary and Animal Sciences University	49	6	Poultry farming	Middle income	upto HSC	Layer	10000	Cox's Bazar Sadar	Cox's Bazar	Newcastle Disease	Drug seller	0	Ciprofloxacin	1	1	1	1	1	1	1	0	1	1	1	1	1	1	1	1	1	1	1	0	1	1	1	1	1	0	1	1	0	1	1	1
75	Chattogram Veterinary and Animal Sciences University	42	10	Poultry farming	Middle income	Graduate	Layer	1500	Cox's Bazar Sadar	Cox's Bazar	Mycoplasmosis	Registered vet	1	Ciprofloxacin	0	1	1	1	1	1	1	1	1	1	1	1	1	1	0	0	0	1	1	0	1	0	0	1	0	0	1	1	1	1	1	1
76	Chattogram Veterinary and Animal Sciences University	45	8	Poultry farming	Middle income	upto HSC	Layer	1600	Cox's Bazar Sadar	Cox's Bazar	Other	Drug seller	0	Tetrcycline	1	1	0	0	0	1	0	1	0	1	1	1	1	1	0	0	0	1	1	1	0	1	0	1	1	0	1	1	1	0	0	0
77	Chattogram Veterinary and Animal Sciences University	50	10	Poultry farming	High income	upto HSC	Layer	12000	Cox's Bazar Sadar	Cox's Bazar	Other	Drug seller	0	Ciprofloxacin	1	1	1	1	1	1	0	0	0	1	0	1	1	1	1	1	0	1	0	0	1	1	0	1	1	0	1	1	0	1	1	0
78	Chattogram Veterinary and Animal Sciences University	28	4	Poultry farming	Middle income	upto HSC	Layer	500	Cox's Bazar Sadar	Cox's Bazar	Other	Drug seller	0	Tetrcycline	1	1	0	0	0	1	1	0	1	1	1	0	1	0	0	0	0	1	0	0	1	1	0	1	1	0	0	0	0	0	0	0
79	Chattogram Veterinary and Animal Sciences University	30	12	Poultry farming	Middle income	upto HSC	Layer	4500	Cox's Bazar Sadar	Cox's Bazar	Newcastle Disease	Drug seller	0	Ciprofloxacin	1	1	1	1	1	1	1	1	1	1	1	1	1	1	1	1	0	1	0	0	1	0	0	1	1	0	1	0	0	1	1	1
80	Chattogram Veterinary and Animal Sciences University	28	4	Poultry farming	High income	Graduate	Layer	6000	Cox's Bazar Sadar	Cox's Bazar	Avian Influenza	Registered vet	1	Ciprofloxacin	1	1	1	1	1	1	1	1	0	1	1	1	1	1	1	1	1	1	1	0	1	1	1	1	1	0	1	1	1	1	1	1
81	Chattogram Veterinary and Animal Sciences University	30	7	Poultry farming	Middle income	upto HSC	Broiler	1500	Chakoria	Cox's Bazar	Brooder pneumonia	Registered vet	1	Ciprofloxacin	1	1	1	0	0	0	0	0	0	1	1	1	1	0	1	1	1	1	0	0	1	0	0	1	0	0	0	0	1	1	0	1
82	Chattogram Veterinary and Animal Sciences University	23	4	Others	Middle income	upto HSC	Broiler	600	Chakoria	Cox's Bazar	Coccidiosis	Registered vet	1	Sulfaclozine	1	1	1	0	0	0	1	0	1	1	1	1	0	0	0	1	0	1	1	0	1	0	0	1	1	0	1	1	1	0	0	1
83	Chattogram Veterinary and Animal Sciences University	22	4	Poultry farming	Middle income	upto HSC	Broiler	8000	Chakoria	Cox's Bazar	Not Mentioned	Registered vet	1	Ciprofloxacin	1	1	1	1	0	1	0	0	1	1	1	1	1	0	1	1	1	1	0	0	1	0	0	1	1	1	0	0	0	0	1	1
84	Chattogram Veterinary and Animal Sciences University	50	10	Poultry farming	Middle income	Graduate	Layer	2000	Chakoria	Cox's Bazar	Salmonellosis	Registered vet	0	Not given	1	1	1	1	1	1	0	0	0	1	1	1	1	1	1	1	0	1	0	0	0	1	0	1	1	0	1	0	0	1	1	1
85	Chattogram Veterinary and Animal Sciences University	41	13	Poultry farming	Middle income	upto HSC	Layer	1350	Chakoria	Cox's Bazar	Respiratory problem	Registered vet	1	Amoxicillin	1	1	0	0	1	1	0	0	0	1	1	0	1	1	0	0	0	0	0	0	0	0	0	1	1	0	1	0	0	0	1	0
86	Chattogram Veterinary and Animal Sciences University	30	7	Poultry farming	Middle income	Graduate	Layer	2000	Chakoria	Cox's Bazar	Salmonellosis	Registered vet	1	Not given	1	1	1	1	1	1	1	1	1	1	1	1	1	1	1	0	0	1	1	0	1	0	0	1	0	0	1	1	1	1	1	1
87	Chattogram Veterinary and Animal Sciences University	32	8	Poultry farming	Middle income	upto HSC	Layer	1200	Chakoria	Cox's Bazar	Respiratory problem	Registered vet	1	Amoxicillin	0	1	1	1	1	1	1	1	1	1	1	1	1	1	0	0	0	1	1	0	1	0	0	1	0	0	1	1	1	1	1	1
88	Chattogram Veterinary and Animal Sciences University	28	11	Poultry farming	Middle income	upto HSC	Broiler	1700	Chakoria	Cox's Bazar	Infectious Coryza	Registered vet	0	Tiamulin	1	1	1	1	1	1	1	1	1	1	1	1	1	1	1	1	1	1	1	0	1	0	0	1	1	0	1	0	1	1	1	1
89	Chattogram Veterinary and Animal Sciences University	41	10	Poultry farming	Middle income	upto HSC	Broiler	6000	Chakoria	Cox's Bazar	Not Mentioned	Drug seller	0	Not given	1	1	1	1	0	0	1	1	1	1	1	1	1	0	0	1	1	1	1	1	0	0	1	1	0	1	0	0	0	1	0	0
90	Chattogram Veterinary and Animal Sciences University	50	12	Poultry farming	Middle income	Graduate	Layer	2000	Chakoria	Cox's Bazar	Salmonellosis	Registered vet	0	Not given	1	1	1	1	1	1	0	0	0	1	1	1	1	1	1	1	0	1	0	0	0	1	0	1	1	0	1	0	0	1	1	1
91	Chattogram Veterinary and Animal Sciences University	41	10	Poultry farming	Middle income	upto HSC	Layer	1350	Chakoria	Cox's Bazar	Respiratory problem	Registered vet	1	Amoxicillin	1	1	0	0	1	1	0	0	0	1	1	0	1	1	0	0	0	0	0	0	0	0	0	1	1	0	1	0	0	0	1	0
92	Chattogram Veterinary and Animal Sciences University	28	8	Poultry farming	Middle income	Graduate	Layer	1000	Chakoria	Cox's Bazar	Salmonellosis	Registered vet	1	Not given	1	1	1	1	1	1	1	1	1	1	1	1	1	1	1	0	0	1	1	0	1	0	0	1	0	0	1	1	1	1	1	1
93	Chattogram Veterinary and Animal Sciences University	32	5	Poultry farming	Middle income	upto HSC	Layer	15000	Chakoria	Cox's Bazar	Respiratory problem	Registered vet	1	Amoxicillin	0	1	1	1	1	1	1	1	1	1	1	1	1	1	0	0	0	1	1	0	1	0	0	1	0	0	1	1	1	1	1	1
94	Chattogram Veterinary and Animal Sciences University	30	7	Poultry farming	Middle income	Graduate	Layer	2000	Chakoria	Cox's Bazar	Salmonellosis	Registered vet	1	Not given	1	1	1	1	1	1	1	1	1	1	1	1	1	1	1	0	0	1	1	0	1	0	0	1	0	0	1	1	1	1	1	1
95	Chattogram Veterinary and Animal Sciences University	32	8	Poultry farming	Middle income	upto HSC	Layer	1200	Chakoria	Cox's Bazar	Respiratory problem	Registered vet	1	Amoxicillin	0	1	1	1	1	1	1	1	1	1	1	1	1	1	0	0	0	1	1	0	1	0	0	1	0	0	1	1	1	1	1	1
96	Chattogram Veterinary and Animal Sciences University	28	11	Poultry farming	Middle income	upto HSC	Broiler	1700	Chakoria	Cox's Bazar	Infectious Coryza	Registered vet	0	Tiamulin	1	0	1	1	1	1	1	1	1	1	1	1	1	1	1	1	1	1	1	0	1	0	0	1	1	0	1	0	1	1	1	1
97	Chattogram Veterinary and Animal Sciences University	47	15	Poultry farming	Middle income	upto HSC	Broiler	10000	Chakoria	Cox's Bazar	Gumboro	Registered vet	1	Amoxicillin	1	1	1	1	1	1	1	1	1	1	0	1	1	1	1	1	0	0	1	0	1	1	1	0	0	1	1	0	0	0	0	1
98	Chattogram Veterinary and Animal Sciences University	35	9	Poultry farming	Middle income	upto HSC	Broiler	4000	Chakoria	Cox's Bazar	Gumboro	Registered vet	1	Amoxicillin+Ciprofloxacin	1	0	1	1	1	1	1	1	1	1	0	1	1	1	1	1	0	0	1	0	1	0	0	1	1	1	1	0	0	0	0	1
99	Chattogram Veterinary and Animal Sciences University	40	8	Poultry farming	Middle income	upto HSC	Broiler	8000	Chakoria	Cox's Bazar	CRD	Registered vet	1	Ciprofloxacin	1	1	0	0	1	1	1	1	1	1	0	1	1	1	1	1	0	0	1	0	1	0	1	1	1	1	0	1	0	0	0	1
100	Chattogram Veterinary and Animal Sciences University	42	10	Poultry farming	High income	upto HSC	Broiler	12000	Chakoria	Cox's Bazar	Gumboro	Registered vet	1	Amoxicillin+Ciprofloxacin	1	1	0	0	0	1	0	0	1	1	1	0	1	0	1	1	1	0	0	1	1	0	0	1	0	1	1	1	1	0	0	0
101	Chattogram Veterinary and Animal Sciences University	52	10	Poultry farming	Middle income	Graduate	Layer	5000	Ramo	Cox's Bazar	Newcastle Disease	Registered vet	1	Ciprofloxacin	1	1	1	1	1	1	1	1	1	1	1	1	1	1	1	1	1	1	1	0	1	1	1	1	1	0	1	0	0	1	1	1
102	Chattogram Veterinary and Animal Sciences University	25	3	Others	Middle income	upto HSC	Broiler	1000	Ramo	Cox's Bazar	Coccidiosis	Registered vet	1	Sulfaclozine	1	1	1	0	0	1	1	0	1	1	1	1	0	0	0	1	1	0	0	0	1	1	0	1	0	0	1	1	1	1	1	1
103	Chattogram Veterinary and Animal Sciences University	25	3	Poultry farming	Middle income	upto HSC	Broiler	2500	Ramo	Cox's Bazar	Colibacillosis	Registered vet	1	Ciprofloxacin	1	1	0	0	1	1	0	0	0	1	1	1	1	1	0	0	0	1	0	0	1	0	0	1	0	0	1	0	0	1	1	1
104	Chattogram Veterinary and Animal Sciences University	56	10	Poultry farming	Middle income	upto HSC	Broiler	1250	Ramo	Cox's Bazar	Coccidiosis	Registered vet	1	Sulfamethaxazole+Trimethoprim	1	1	1	1	1	1	1	1	1	1	1	1	1	1	1	1	1	1	1	0	1	0	0	1	1	0	1	0	1	1	1	1
105	Chattogram Veterinary and Animal Sciences University	60	8	Poultry farming	Middle income	upto HSC	Broiler	1500	Ramo	Cox's Bazar	Brooder pneumonia	Drug seller	0	Tetrcycline	1	1	1	1	1	1	1	1	1	1	1	1	1	1	1	1	1	1	0	0	1	0	0	1	0	0	1	0	1	1	1	1
106	Chattogram Veterinary and Animal Sciences University	30	7	Poultry farming	Middle income	upto HSC	Broiler	1500	Ramo	Cox's Bazar	Brooder pneumonia	Registered vet	1	Ciprofloxacin	1	1	1	0	0	0	0	0	0	1	1	1	1	0	1	1	1	1	0	0	1	0	0	1	0	0	0	0	1	1	0	1
107	Chattogram Veterinary and Animal Sciences University	23	3	Others	Middle income	upto HSC	Broiler	1000	Ramo	Cox's Bazar	Coccidiosis	Registered vet	1	Sulfaclozine	1	1	1	0	0	0	1	0	1	1	1	1	0	0	0	1	0	1	1	0	1	0	0	1	1	0	1	1	1	0	0	1
108	Chattogram Veterinary and Animal Sciences University	35	9	Poultry farming	Middle income	Graduate	Broiler	1000	Ramo	Cox's Bazar	Brooder pneumonia	Registered vet	1	Amoxicillin	1	1	0	0	0	1	0	1	0	1	1	1	1	1	1	1	1	1	1	0	1	1	0	1	1	0	1	1	1	1	0	1
109	Chattogram Veterinary and Animal Sciences University	32	4	Poultry farming	Middle income	upto HSC	Broiler	8000	Ramo	Cox's Bazar	Not Mentioned	Registered vet	1	Ciprofloxacin	1	1	1	1	0	1	0	0	1	1	1	1	1	0	1	1	1	1	0	0	1	0	0	1	1	1	0	0	0	0	1	1
110	Chattogram Veterinary and Animal Sciences University	48	10	Poultry farming	Middle income	upto HSC	Layer	1000	Ramo	Cox's Bazar	Avian Influenza	Registered vet	0	Amoxicillin	1	1	1	0	0	1	1	0	0	1	1	1	1	0	1	1	0	1	1	1	1	0	0	1	1	0	1	1	1	1	1	1
111	Chattogram Veterinary and Animal Sciences University	25	5	Poultry farming	Middle income	upto HSC	Broiler	2500	Ramo	Cox's Bazar	Colibacillosis	Registered vet	1	Ciprofloxacin	1	1	0	0	1	1	0	0	0	1	1	1	1	1	0	0	0	1	0	0	1	0	0	1	0	0	1	0	0	1	1	1
112	Chattogram Veterinary and Animal Sciences University	29	4	Poultry farming	Middle income	upto HSC	Broiler	1500	Ramo	Cox's Bazar	Gumboro	Feed dealer	1	Ciprofloxacin	1	1	0	0	1	1	1	0	1	1	1	1	1	1	1	0	0	1	0	0	1	0	0	0	1	0	1	1	1	1	0	1
113	Chattogram Veterinary and Animal Sciences University	34	10	Poultry farming	High income	upto HSC	Layer	10000	Ramo	Cox's Bazar	Respiratory problem	Registered vet	0	Amoxicillin	1	1	1	1	1	1	1	0	1	1	1	1	1	1	1	1	1	1	1	0	1	0	0	1	1	0	0	0	1	0	1	1
114	Chattogram Veterinary and Animal Sciences University	37	12	Poultry farming	High income	upto HSC	Layer	1000	Ramo	Cox's Bazar	Respiratory problem	Registered vet	0	Amoxicillin	1	1	1	1	1	1	1	0	1	1	1	1	1	1	1	1	1	1	1	0	1	0	0	1	1	0	0	1	1	0	1	1
115	Chattogram Veterinary and Animal Sciences University	43	6	Poultry farming	Middle income	Graduate	Layer	15000	Ramo	Cox's Bazar	Necrotic enteritis	Registered vet	1	Colistin sulphate	1	1	1	1	1	1	1	1	1	1	1	1	1	1	1	1	1	1	1	0	1	1	0	1	1	0	1	0	1	1	1	1
116	Chattogram Veterinary and Animal Sciences University	50	10	Poultry farming	Middle income	Graduate	Layer	14000	Ramo	Cox's Bazar	Newcastle Disease	Registered vet	1	Ciprofloxacin	1	1	1	1	1	1	1	1	1	1	1	1	1	1	1	1	1	1	1	0	1	1	1	1	1	0	1	0	0	1	1	1
117	Chattogram Veterinary and Animal Sciences University	34	10	Poultry farming	Middle income	upto HSC	Layer	1000	Ramo	Cox's Bazar	Avian Influenza	Registered vet	0	Amoxicillin	1	1	1	0	0	1	1	0	0	1	1	1	1	0	1	1	0	1	1	1	1	0	0	1	1	0	1	1	1	1	1	1
118	Chattogram Veterinary and Animal Sciences University	38	10	Poultry farming	High income	upto HSC	Layer	5000	Ramo	Cox's Bazar	Respiratory problem	Registered vet	0	Amoxicillin	1	1	1	1	1	1	1	0	1	1	1	1	1	1	1	1	1	1	1	0	1	0	0	1	1	0	0	0	1	0	1	1
119	Chattogram Veterinary and Animal Sciences University	42	9	Poultry farming	High income	upto HSC	Layer	12000	Ramo	Cox's Bazar	Respiratory problem	Registered vet	0	Amoxicillin	1	1	1	1	1	1	1	0	1	1	1	1	1	1	1	1	1	1	1	0	1	0	0	1	1	0	0	1	1	0	1	1
120	Chattogram Veterinary and Animal Sciences University	54	6	Poultry farming	Middle income	Graduate	Layer	8000	Ramo	Cox's Bazar	Necrotic enteritis	Registered vet	1	Colistin sulphate	1	1	1	1	1	1	1	1	1	1	1	1	1	1	1	1	1	1	1	0	1	1	0	1	1	0	1	0	1	1	1	1
121	Chattogram Veterinary and Animal Sciences University	36	10	Poultry farming	Middle income	upto HSC	Broiler	1200	Chauddogram	Comilla	Respiratory problem	Themselves	0	Amoxicillin	0	1	0	0	1	1	1	0	1	1	1	0	0	1	0	0	0	1	0	0	1	0	0	0	0	0	0	0	0	0	0	1
122	Chattogram Veterinary and Animal Sciences University	35	6	Poultry farming	Middle income	upto HSC	Broiler	2000	Chauddogram	Comilla	Other	Feed dealer	0	Not given	1	0	0	0	0	1	1	0	1	1	1	0	1	0	0	0	0	1	0	0	1	1	0	1	1	0	0	0	0	0	0	0
123	Chattogram Veterinary and Animal Sciences University	37	14	Poultry farming	Middle income	upto HSC	Broiler	1200	Chauddogram	Comilla	Newcastle Disease	Registered vet	1	Ciprofloxacin	1	1	0	0	1	1	0	0	0	1	1	0	1	1	0	0	0	1	1	0	1	0	0	1	0	0	1	0	1	1	1	1
124	Chattogram Veterinary and Animal Sciences University	32	6	Poultry farming	Low income	upto HSC	Broiler	1500	Chauddogram	Comilla	Coccidiosis	Registered vet	0	Amoxicillin	0	1	1	1	1	1	1	1	1	0	1	1	0	1	0	0	0	1	1	0	1	0	0	1	0	0	0	1	1	0	1	1
125	Chattogram Veterinary and Animal Sciences University	30	5	Poultry farming	Middle income	upto HSC	Broiler	2600	Chauddogram	Comilla	Gumboro	Registered vet	1	Not given	0	1	0	0	1	1	1	1	1	1	1	1	1	1	0	0	1	1	0	0	1	0	0	1	0	0	1	0	0	0	1	1
126	Chattogram Veterinary and Animal Sciences University	28	4	Poultry farming	Middle income	upto HSC	Broiler	1400	Chauddogram	Comilla	Newcastle Disease	Drug seller	0	Ciprofloxacin	1	1	0	0	0	1	0	1	1	1	1	1	1	0	1	1	1	0	0	0	1	1	0	1	0	0	0	0	0	0	1	0
127	Chattogram Veterinary and Animal Sciences University	36	10	Poultry farming	Middle income	upto HSC	Broiler	1100	Chauddogram	Comilla	Respiratory problem	Themselves	0	Ciprofloxacin	0	1	0	0	1	1	1	0	1	1	1	0	0	1	0	0	0	1	0	0	1	0	0	0	0	0	0	0	0	0	0	1
128	Chattogram Veterinary and Animal Sciences University	29	6	Poultry farming	Middle income	upto HSC	Broiler	2000	Chauddogram	Comilla	Other	Drug seller	0	Tetrcycline	1	0	0	0	0	1	1	0	1	1	1	0	1	0	0	0	0	1	0	0	1	1	0	1	1	0	0	0	0	0	0	0
129	Chattogram Veterinary and Animal Sciences University	37	15	Poultry farming	Middle income	upto HSC	Broiler	1200	Chauddogram	Comilla	Respiratory problem	Themselves	0	Ciprofloxacin	0	1	0	0	1	1	1	0	1	1	1	0	0	1	0	0	0	1	0	0	1	0	0	0	0	0	0	0	0	0	0	1
130	Chattogram Veterinary and Animal Sciences University	34	6	Poultry farming	Middle income	upto HSC	Broiler	2500	Chauddogram	Comilla	Other	Drug seller	0	Tetrcycline	1	0	0	0	0	1	1	0	1	1	1	0	1	0	0	0	0	1	0	0	1	1	0	1	1	0	0	0	0	0	0	0
131	Chattogram Veterinary and Animal Sciences University	27	10	Poultry farming	Middle income	Graduate	Layer	1500	Chauddogram	Comilla	Mycoplasmosis	Registered vet	1	Ciprofloxacin	0	1	1	1	1	1	1	1	1	1	1	1	1	1	0	0	0	1	1	0	1	0	0	1	0	0	1	1	1	1	1	1
132	Chattogram Veterinary and Animal Sciences University	49	9	Poultry farming	Middle income	upto HSC	Layer	12000	Chauddogram	Comilla	Newcastle Disease	Themselves	0	Amoxicillin	1	1	1	1	1	1	1	0	1	1	1	1	1	1	1	1	1	1	1	0	1	1	1	1	1	0	1	1	0	1	1	1
133	Chattogram Veterinary and Animal Sciences University	34	8	Poultry farming	Middle income	Graduate	Layer	1200	Chauddogram	Comilla	Mycoplasmosis	Registered vet	1	Ciprofloxacin	0	1	1	1	1	1	1	1	1	1	1	1	1	1	0	0	0	1	1	0	1	0	0	1	0	0	1	1	1	1	1	1
134	Chattogram Veterinary and Animal Sciences University	50	10	Poultry farming	Middle income	upto HSC	Layer	19000	Chauddogram	Comilla	Newcastle Disease	Drug seller	0	Ciprofloxacin	1	1	1	1	1	1	1	0	1	1	1	1	1	1	1	1	1	1	1	0	1	1	1	1	1	0	1	1	0	1	1	1
135	Chattogram Veterinary and Animal Sciences University	28	10	Poultry farming	Middle income	Graduate	Layer	1500	Chauddogram	Comilla	Mycoplasmosis	Registered vet	1	Ciprofloxacin	0	1	1	1	1	1	1	1	1	1	1	1	1	1	0	0	0	1	1	0	1	0	0	1	0	0	1	1	1	1	1	1
136	Chattogram Veterinary and Animal Sciences University	45	12	Poultry farming	Middle income	upto HSC	Layer	1600	Chauddogram	Comilla	Other	Drug seller	0	Tetrcycline	1	1	0	0	0	1	0	1	0	1	1	1	1	1	0	0	0	1	1	1	0	1	0	1	1	0	1	1	1	0	0	0
137	Chattogram Veterinary and Animal Sciences University	52	10	Poultry farming	High income	upto HSC	Layer	12000	Chauddogram	Comilla	Other	Drug seller	0	Ciprofloxacin	1	1	1	1	1	1	0	0	0	1	0	1	1	1	1	1	0	1	0	0	1	1	0	1	1	0	1	1	0	1	1	0
138	Chattogram Veterinary and Animal Sciences University	32	7	Poultry farming	Middle income	upto HSC	Layer	15000	Chauddogram	Comilla	Other	Drug seller	0	Tetrcycline	1	1	0	0	0	1	1	0	1	1	1	0	1	0	0	0	0	1	0	0	1	1	0	1	1	0	0	0	0	0	0	0
139	Chattogram Veterinary and Animal Sciences University	30	12	Poultry farming	Middle income	upto HSC	Layer	4500	Chauddogram	Comilla	Newcastle Disease	Drug seller	0	Ciprofloxacin	1	1	1	1	1	1	1	1	1	1	1	1	1	1	1	1	0	1	0	0	1	0	0	1	1	0	1	0	0	1	1	1
140	Chattogram Veterinary and Animal Sciences University	29	5	Poultry farming	High income	Graduate	Layer	6000	Chauddogram	Comilla	Avian Influenza	Registered vet	1	Ciprofloxacin	1	1	1	1	1	1	1	1	0	1	1	1	1	1	1	1	1	1	1	0	1	1	1	1	1	0	1	1	1	1	1	1
141	Chattogram Veterinary and Animal Sciences University	28	10	Poultry farming	Middle income	Graduate	Broiler	500	Comilla Sadar	Comilla	CRD	Registered vet	1	Not given	1	1	1	1	1	1	0	0	1	1	1	1	1	1	1	1	1	1	1	0	1	0	0	1	0	0	1	1	1	1	1	1
142	Chattogram Veterinary and Animal Sciences University	43	8	Poultry farming	Middle income	upto HSC	Broiler	4000	Comilla Sadar	Comilla	Newcastle Disease	Registered vet	1	Tetrcycline	1	1	0	0	0	1	0	0	1	1	1	1	1	1	0	0	0	0	0	0	0	0	0	1	0	0	0	0	1	0	1	1
143	Chattogram Veterinary and Animal Sciences University	35	8	Poultry farming	Middle income	Graduate	Broiler	3000	Comilla Sadar	Comilla	Respiratory problem	Feed dealer	0	Not given	1	1	1	1	1	1	1	1	1	1	1	1	1	1	1	1	0	1	1	0	1	0	0	1	0	0	1	0	1	0	1	1
144	Chattogram Veterinary and Animal Sciences University	32	7	Poultry farming	Middle income	upto HSC	Broiler	15000	Comilla Sadar	Comilla	Other	Feed dealer	0	Not given	0	1	0	0	1	1	1	1	1	1	1	1	1	1	1	0	0	1	0	0	1	0	0	1	0	0	1	0	0	1	1	1
145	Chattogram Veterinary and Animal Sciences University	33	16	Poultry farming	Middle income	upto HSC	Broiler	8000	Comilla Sadar	Comilla	CRD	Themselves	0	Tetrcycline	1	1	1	1	0	1	1	1	1	1	1	1	1	1	1	1	0	1	1	0	1	1	0	1	0	0	1	0	0	1	1	1
146	Chattogram Veterinary and Animal Sciences University	49	12	Poultry farming	Middle income	upto HSC	Layer	12000	Comilla Sadar	Comilla	Other	Drug seller	0	Not given	1	1	1	1	1	1	1	0	1	1	1	1	1	1	1	1	1	1	1	0	1	1	1	1	1	0	1	1	0	1	1	1
147	Chattogram Veterinary and Animal Sciences University	37	14	Poultry farming	Middle income	upto HSC	Broiler	1500	Comilla Sadar	Comilla	Newcastle Disease	Registered vet	1	Tetrcycline	1	1	0	0	1	1	0	0	0	1	1	0	1	1	0	0	0	1	1	0	1	0	0	1	0	0	1	0	1	1	1	1
148	Chattogram Veterinary and Animal Sciences University	29	6	Poultry farming	Low income	upto HSC	Broiler	1500	Comilla Sadar	Comilla	Coccidiosis	Registered vet	0	Amoxicillin	0	1	1	1	1	1	1	1	1	0	1	1	0	1	0	0	0	1	1	0	1	0	0	1	0	0	0	1	1	0	1	1
149	Chattogram Veterinary and Animal Sciences University	54	4	Poultry farming	Middle income	upto HSC	Broiler	1500	Comilla Sadar	Comilla	Gumboro	Feed dealer	1	Ciprofloxacin	1	1	0	0	1	1	1	0	1	1	1	1	1	1	1	0	0	1	0	0	1	0	0	0	1	0	1	1	1	1	0	1
150	Chattogram Veterinary and Animal Sciences University	34	12	Poultry farming	High income	upto HSC	Layer	10000	Comilla Sadar	Comilla	Respiratory problem	Registered vet	0	Amoxicillin	1	1	1	1	1	1	1	0	1	1	1	1	1	1	1	1	1	1	1	0	1	0	0	1	1	0	0	1	1	0	1	1
151	Chattogram Veterinary and Animal Sciences University	30	10	Poultry farming	High income	upto HSC	Layer	2000	Comilla Sadar	Comilla	Respiratory problem	Registered vet	0	Amoxicillin	1	1	1	1	1	1	1	0	1	1	1	1	1	1	1	1	1	1	1	0	1	0	0	1	1	0	0	1	1	0	1	1
152	Chattogram Veterinary and Animal Sciences University	30	4	Poultry farming	Middle income	upto HSC	Broiler	2500	Comilla Sadar	Comilla	Colibacillosis	Feed dealer	1	Colistin sulphate	1	1	0	1	0	1	1	0	1	1	1	1	1	0	1	1	0	1	1	0	1	0	0	1	0	0	0	1	1	0	1	1
153	Chattogram Veterinary and Animal Sciences University	34	8	Poultry farming	Middle income	upto HSC	Broiler	1800	Comilla Sadar	Comilla	Respiratory problem	Feed dealer	0	Doxycline	1	1	1	1	1	1	1	0	1	1	1	1	1	1	0	1	1	1	0	0	1	0	0	1	0	0	0	1	1	1	0	1
154	Chattogram Veterinary and Animal Sciences University	33	6	Poultry farming	Middle income	Graduate	Layer	15000	Comilla Sadar	Comilla	Necrotic enteritis	Registered vet	1	Colistin sulphate	1	1	1	1	1	1	1	1	1	1	1	1	1	1	1	1	1	1	1	0	1	1	0	1	1	0	1	0	1	1	1	1
155	Chattogram Veterinary and Animal Sciences University	45	9	Poultry farming	Middle income	upto HSC	Layer	1600	Comilla Sadar	Comilla	Gumboro	Themselves	0	Not given	1	1	0	0	0	1	0	1	0	1	1	1	1	1	0	0	0	1	1	1	0	1	0	1	1	0	1	1	1	0	0	0
156	Chattogram Veterinary and Animal Sciences University	50	8	Poultry farming	High income	Graduate	Layer	12000	Comilla Sadar	Comilla	Gumboro	Themselves	0	Tetrcycline	1	1	1	1	1	1	0	0	0	1	0	1	1	1	1	1	0	1	0	0	1	1	0	1	1	0	1	1	0	1	1	0
157	Chattogram Veterinary and Animal Sciences University	28	8	Poultry farming	Middle income	upto HSC	Layer	1000	Comilla Sadar	Comilla	Other	Drug seller	0	Amoxicillin	1	0	0	0	0	1	1	0	1	1	1	0	1	0	0	0	0	1	0	0	1	1	0	1	1	0	0	0	0	0	0	0
158	Chattogram Veterinary and Animal Sciences University	30	12	Poultry farming	Middle income	upto HSC	Layer	4500	Comilla Sadar	Comilla	Newcastle Disease	Drug seller	0	Tetrcycline	1	1	1	1	1	1	1	1	1	1	1	1	1	1	1	1	0	1	0	0	1	0	0	1	1	0	1	0	0	1	1	1
159	Chattogram Veterinary and Animal Sciences University	40	5	Poultry farming	High income	Graduate	Layer	6000	Comilla Sadar	Comilla	Avian Influenza	Registered vet	1	Ciprofloxacin	1	1	1	1	1	1	1	1	0	1	1	1	1	1	1	1	1	1	1	0	1	1	1	1	1	0	1	1	1	1	1	1
160	Chattogram Veterinary and Animal Sciences University	47	15	Poultry farming	Middle income	upto HSC	Layer	700	Comilla Sadar	Comilla	Avian Influenza	Registered vet	1	Tetrcycline	1	1	0	0	0	0	1	1	1	1	1	1	1	0	0	0	1	1	0	0	1	0	1	0	0	0	1	0	0	1	1	1
161	Chattogram Veterinary and Animal Sciences University	30	5	Poultry farming	Middle income	upto HSC	Broiler	2400	Laksam	Comilla	Gumboro	Registered vet	1	Not given	0	1	0	0	1	1	1	1	1	1	1	1	1	1	0	0	1	1	0	0	1	0	0	1	0	0	1	0	0	0	1	1
162	Chattogram Veterinary and Animal Sciences University	28	3	Others	Middle income	upto HSC	Broiler	1400	Laksam	Comilla	Newcastle Disease	Feed dealer	0	Tetrcycline	1	1	0	0	0	1	0	1	1	1	1	1	1	0	1	1	1	0	0	0	1	1	0	1	0	0	0	0	0	0	1	0
163	Chattogram Veterinary and Animal Sciences University	50	12	Poultry farming	Middle income	Graduate	Broiler	5500	Laksam	Comilla	Coccidiosis	Themselves	0	Sulfamethaxazole+Trimethoprim	1	0	0	0	0	0	0	0	1	1	1	0	1	0	0	1	0	0	1	1	1	0	1	1	1	1	1	0	0	0	0	1
164	Chattogram Veterinary and Animal Sciences University	40	4	Poultry farming	Middle income	upto HSC	Broiler	6000	Laksam	Comilla	Coccidiosis	Themselves	0	Sulfamethaxazole+Trimethoprim	1	1	0	0	0	0	0	0	1	1	1	0	1	0	1	0	1	1	0	1	1	0	1	1	0	0	0	1	0	0	0	0
165	Chattogram Veterinary and Animal Sciences University	38	11	Poultry farming	Middle income	upto HSC	Broiler	2000	Laksam	Comilla	Gumboro	Themselves	0	Amoxicillin+Ciprofloxacin	1	0	0	0	0	0	0	0	1	1	1	0	1	0	0	0	1	0	1	1	1	0	1	1	1	0	1	0	0	0	0	1
166	Chattogram Veterinary and Animal Sciences University	30	2	Others	Middle income	Graduate	Broiler	2000	Laksam	Comilla	CRD	Registered vet	1	Norfloxacin	1	1	0	0	0	0	0	0	1	1	1	0	0	0	1	1	1	0	0	1	1	0	0	1	1	1	1	0	0	0	1	0
167	Chattogram Veterinary and Animal Sciences University	26	8	Poultry farming	Middle income	upto HSC	Broiler	5000	Laksam	Comilla	CRD	Feed dealer	0	Norfloxacin	1	1	0	0	0	0	0	0	1	1	1	0	0	0	0	1	1	0	0	1	1	0	0	1	1	1	1	0	0	0	1	0
168	Chattogram Veterinary and Animal Sciences University	32	8	Poultry farming	Middle income	upto HSC	Broiler	3000	Laksam	Comilla	CRD	Feed dealer	0	Norfloxacin	1	1	0	0	0	0	0	0	1	1	1	0	0	0	0	1	1	0	0	1	1	0	0	1	1	1	1	0	0	0	1	0
169	Chattogram Veterinary and Animal Sciences University	35	5	Poultry farming	Middle income	upto HSC	Layer	6000	Laksam	Comilla	Newcastle Disease	Registered vet	1	Gentamycin	1	1	1	0	1	1	1	1	1	1	1	1	1	1	1	1	1	1	1	1	1	1	0	1	1	1	0	1	0	0	0	1
170	Chattogram Veterinary and Animal Sciences University	38	10	Poultry farming	Middle income	upto HSC	Layer	8000	Laksam	Comilla	Avian Influenza	Registered vet	1	Ciprofloxacin	0	0	0	0	0	0	1	1	1	1	1	0	0	0	0	0	1	0	1	1	1	0	1	1	1	1	1	0	0	0	0	1
171	Chattogram Veterinary and Animal Sciences University	48	12	Poultry farming	Middle income	Graduate	Layer	11000	Laksam	Comilla	Avian Influenza	Registered vet	1	Ciprofloxacin	1	1	0	0	0	1	1	1	1	1	1	1	1	0	1	1	0	1	1	1	1	0	0	1	1	1	0	1	1	0	0	1
172	Chattogram Veterinary and Animal Sciences University	41	5	Poultry farming	Middle income	upto HSC	Layer	2000	Laksam	Comilla	Colibacillosis	Registered vet	1	Ciprofloxacin	1	1	1	1	1	1	1	0	1	1	1	1	1	1	1	1	0	1	0	1	1	1	0	1	1	1	1	0	0	0	0	1
173	Chattogram Veterinary and Animal Sciences University	47	10	Poultry farming	Middle income	upto HSC	Layer	6000	Laksam	Comilla	Infectious Coryza	Registered vet	1	Tiamulin	1	1	0	0	1	1	1	1	1	1	0	1	1	1	1	1	0	0	1	0	1	1	1	1	0	1	1	1	0	0	0	1
174	Chattogram Veterinary and Animal Sciences University	39	14	Poultry farming	Middle income	Graduate	Layer	12000	Laksam	Comilla	Salmonellosis	Registered vet	1	Ciprofloxacin	1	1	0	0	0	0	0	0	1	1	1	0	0	0	0	0	1	0	1	1	1	0	0	1	0	1	1	0	1	1	0	1
175	Chattogram Veterinary and Animal Sciences University	40	15	Poultry farming	Middle income	upto HSC	Layer	6000	Laksam	Comilla	Newcastle Disease	Registered vet	1	Levofloxacin	1	1	0	0	1	1	1	1	1	1	0	1	1	1	1	1	0	0	1	0	1	0	1	1	1	1	0	1	0	0	0	1
176	Chattogram Veterinary and Animal Sciences University	43	12	Poultry farming	Middle income	Graduate	Broiler	4000	Laksam	Comilla	Coccidiosis	Themselves	0	Sulfamethaxazole+Trimethoprim	1	0	0	0	0	0	0	0	1	1	1	0	1	0	0	1	0	0	1	1	1	0	1	1	1	1	1	0	0	0	0	1
177	Chattogram Veterinary and Animal Sciences University	52	3	Others	Middle income	upto HSC	Broiler	3000	Laksam	Comilla	Coccidiosis	Themselves	0	Sulfamethaxazole+Trimethoprim	1	1	0	0	0	0	0	0	1	1	1	0	1	0	1	0	1	1	0	1	1	0	1	1	0	0	0	1	0	0	0	0
178	Chattogram Veterinary and Animal Sciences University	38	4	Poultry farming	Middle income	upto HSC	Layer	3000	Laksam	Comilla	Newcastle Disease	Registered vet	1	Gentamycin	1	1	1	0	1	1	1	1	1	1	1	1	1	1	1	1	1	1	1	1	1	1	0	1	1	1	0	1	0	0	0	1
179	Chattogram Veterinary and Animal Sciences University	42	6	Poultry farming	Middle income	upto HSC	Layer	8000	Laksam	Comilla	Avian Influenza	Registered vet	1	Ciprofloxacin	0	0	0	0	0	0	1	1	1	1	1	0	0	0	0	0	1	0	1	1	1	0	1	1	1	1	1	0	0	0	0	1
180	Chattogram Veterinary and Animal Sciences University	51	8	Poultry farming	Middle income	Graduate	Layer	10000	Laksam	Comilla	Avian Influenza	Registered vet	1	Ciprofloxacin	1	1	0	0	0	1	1	1	1	1	1	1	1	0	1	1	0	1	1	1	1	0	0	1	1	1	0	1	1	0	0	1
181	Chattogram Veterinary and Animal Sciences University	52	10	Poultry farming	Middle income	Graduate	Layer	5000	Monohordi	Narsingdi	Newcastle Disease	Registered vet	1	Ciprofloxacin	1	1	1	1	1	1	1	1	1	1	1	1	1	1	1	1	1	1	1	0	1	1	1	1	1	0	1	0	0	1	1	1
182	Chattogram Veterinary and Animal Sciences University	25	4	Others	Middle income	upto HSC	Broiler	1000	Monohordi	Narsingdi	Coccidiosis	Registered vet	1	Sulfaclozine	1	1	1	0	0	1	1	0	1	1	1	1	0	0	0	1	1	0	0	0	1	1	0	1	0	0	1	1	1	1	1	1
183	Chattogram Veterinary and Animal Sciences University	25	3	Others	Middle income	upto HSC	Broiler	2500	Monohordi	Narsingdi	Colibacillosis	Registered vet	1	Ciprofloxacin	1	1	0	0	1	1	0	0	0	1	1	1	1	1	0	0	0	1	0	0	1	0	0	1	0	0	1	0	0	1	1	1
184	Chattogram Veterinary and Animal Sciences University	56	12	Poultry farming	Middle income	upto HSC	Broiler	2000	Monohordi	Narsingdi	Coccidiosis	Registered vet	1	Sulfamethaxazole+Trimethoprim	1	1	1	1	1	1	1	1	1	1	1	1	1	1	1	1	1	1	1	0	1	0	0	1	1	0	1	0	1	1	1	1
185	Chattogram Veterinary and Animal Sciences University	60	8	Poultry farming	Middle income	upto HSC	Broiler	1500	Monohordi	Narsingdi	Brooder pneumonia	Drug seller	0	Tetrcycline	1	1	1	1	1	1	1	1	1	1	1	1	1	1	1	1	1	1	0	0	1	0	0	1	0	0	1	0	1	1	1	1
186	Chattogram Veterinary and Animal Sciences University	30	7	Poultry farming	Middle income	upto HSC	Broiler	1500	Monohordi	Narsingdi	Brooder pneumonia	Registered vet	1	Ciprofloxacin	1	1	1	0	0	0	0	0	0	1	1	1	1	0	1	1	1	1	0	0	1	0	0	1	0	0	0	0	1	1	0	1
187	Chattogram Veterinary and Animal Sciences University	23	4	Others	Middle income	upto HSC	Broiler	1000	Monohordi	Narsingdi	Coccidiosis	Registered vet	1	Sulfaclozine	1	1	1	0	0	0	1	0	1	1	1	1	0	0	0	1	0	1	1	0	1	0	0	1	1	0	1	1	1	0	0	1
188	Chattogram Veterinary and Animal Sciences University	35	12	Poultry farming	Middle income	Graduate	Broiler	1000	Monohordi	Narsingdi	Brooder pneumonia	Registered vet	1	Amoxicillin	1	1	0	0	0	1	0	1	0	1	1	1	1	1	1	1	1	1	1	0	1	1	0	1	1	0	1	1	1	1	0	1
189	Chattogram Veterinary and Animal Sciences University	45	4	Poultry farming	Middle income	upto HSC	Broiler	8000	Monohordi	Narsingdi	Not Mentioned	Registered vet	1	Ciprofloxacin	1	1	1	1	0	1	0	0	1	1	1	1	1	0	1	1	1	1	0	0	1	0	0	1	1	1	0	0	0	0	1	1
190	Chattogram Veterinary and Animal Sciences University	48	10	Poultry farming	Middle income	upto HSC	Layer	1000	Monohordi	Narsingdi	Avian Influenza	Registered vet	0	Amoxicillin	1	1	1	0	0	1	1	0	0	1	1	1	1	0	1	1	0	1	1	1	1	0	0	1	1	0	1	1	1	1	1	1
191	Chattogram Veterinary and Animal Sciences University	25	3	Others	Middle income	upto HSC	Broiler	2500	Monohordi	Narsingdi	Colibacillosis	Registered vet	1	Ciprofloxacin	1	1	0	0	1	1	0	0	0	1	1	1	1	1	0	0	0	1	0	0	1	0	0	1	0	0	1	0	0	1	1	1
192	Chattogram Veterinary and Animal Sciences University	29	4	Poultry farming	Middle income	upto HSC	Broiler	1500	Monohordi	Narsingdi	Gumboro	Feed dealer	1	Ciprofloxacin	1	1	0	0	1	1	1	0	1	1	1	1	1	1	1	0	0	1	0	0	1	0	0	0	1	0	1	1	1	1	0	1
193	Chattogram Veterinary and Animal Sciences University	34	10	Poultry farming	High income	upto HSC	Layer	10000	Monohordi	Narsingdi	Respiratory problem	Registered vet	0	Amoxicillin	1	1	1	1	1	1	1	0	1	1	1	1	1	1	1	1	1	1	1	0	1	0	0	1	1	0	0	0	1	0	1	1
194	Chattogram Veterinary and Animal Sciences University	37	12	Poultry farming	High income	upto HSC	Layer	1000	Monohordi	Narsingdi	Respiratory problem	Registered vet	0	Amoxicillin	1	1	1	1	1	1	1	0	1	1	1	1	1	1	1	1	1	1	1	0	1	0	0	1	1	0	0	1	1	0	1	1
195	Chattogram Veterinary and Animal Sciences University	43	6	Poultry farming	Middle income	Graduate	Layer	15000	Monohordi	Narsingdi	Necrotic enteritis	Registered vet	1	Colistin sulphate	1	1	1	1	1	1	1	1	1	1	1	1	1	1	1	1	1	1	1	0	1	1	0	1	1	0	1	0	1	1	1	1
196	Chattogram Veterinary and Animal Sciences University	50	10	Poultry farming	Middle income	Graduate	Layer	14000	Monohordi	Narsingdi	Newcastle Disease	Registered vet	1	Ciprofloxacin	1	1	1	1	1	1	1	1	1	1	1	1	1	1	1	1	1	1	1	0	1	1	1	1	1	0	1	0	0	1	1	1
197	Chattogram Veterinary and Animal Sciences University	34	10	Poultry farming	Middle income	upto HSC	Layer	1000	Monohordi	Narsingdi	Avian Influenza	Registered vet	0	Amoxicillin	1	1	1	0	0	1	1	0	0	1	1	1	1	0	1	1	0	1	1	1	1	0	0	1	1	0	1	1	1	1	1	1
198	Chattogram Veterinary and Animal Sciences University	38	14	Poultry farming	High income	upto HSC	Layer	5000	Monohordi	Narsingdi	Respiratory problem	Registered vet	0	Amoxicillin	1	1	1	1	1	1	1	0	1	1	1	1	1	1	1	1	1	1	1	0	1	0	0	1	1	0	0	0	1	0	1	1
199	Chattogram Veterinary and Animal Sciences University	42	12	Poultry farming	High income	upto HSC	Layer	12000	Monohordi	Narsingdi	Respiratory problem	Registered vet	0	Amoxicillin	1	1	1	1	1	1	1	0	1	1	1	1	1	1	1	1	1	1	1	0	1	0	0	1	1	0	0	1	1	0	1	1
200	Chattogram Veterinary and Animal Sciences University	54	6	Poultry farming	Middle income	Graduate	Layer	8000	Monohordi	Narsingdi	Necrotic enteritis	Registered vet	1	Colistin sulphate	1	1	1	1	1	1	1	1	1	1	1	1	1	1	1	1	1	1	1	0	1	1	0	1	1	0	1	0	1	1	1	1
201	Chattogram Veterinary and Animal Sciences University	33	3	Poultry farming	Middle income	Graduate	Broiler	4000	Narsingdi Sadar	Narsingdi	Gumboro	Registered vet	1	Levofloxacin	1	1	1	1	0	0	1	0	1	1	0	1	0	0	1	1	1	0	1	1	1	0	0	1	1	1	1	1	1	1	1	1
202	Chattogram Veterinary and Animal Sciences University	40	14	Poultry farming	Middle income	Graduate	Broiler	1000	Narsingdi Sadar	Narsingdi	CRD	Registered vet	1	Amoxicillin+Ciprofloxacin	1	1	1	1	1	0	0	0	1	1	0	1	1	1	1	1	1	0	1	1	1	0	0	1	1	1	1	1	1	0	0	0
203	Chattogram Veterinary and Animal Sciences University	45	2	Others	Middle income	upto HSC	Broiler	7000	Narsingdi Sadar	Narsingdi	CRD	Registered vet	1	Amoxicillin+Ciprofloxacin	1	1	1	1	0	0	0	0	1	1	1	0	0	0	1	1	0	0	1	1	1	0	0	1	1	1	0	1	1	0	0	1
204	Chattogram Veterinary and Animal Sciences University	48	12	Poultry farming	Middle income	upto HSC	Broiler	6000	Narsingdi Sadar	Narsingdi	Colibacillosis	Registered vet	1	Ciprofloxacin	1	1	0	0	1	1	1	1	1	1	0	1	1	1	1	1	0	0	1	0	1	0	1	1	1	1	0	1	0	0	0	1
205	Chattogram Veterinary and Animal Sciences University	45	10	Poultry farming	Middle income	upto HSC	Broiler	5000	Narsingdi Sadar	Narsingdi	Gumboro	Registered vet	1	Amoxicillin+Ciprofloxacin	1	1	1	1	1	1	1	1	1	1	0	1	1	1	1	1	0	0	1	0	1	1	1	0	0	1	1	0	0	0	0	1
206	Chattogram Veterinary and Animal Sciences University	48	10	Poultry farming	Middle income	Graduate	Broiler	4000	Narsingdi Sadar	Narsingdi	Coccidiosis	Themselves	0	Sulfamethaxazole+Trimethoprim	1	0	1	0	0	0	0	0	1	1	1	0	1	0	1	0	0	1	1	1	1	0	1	1	1	1	1	0	1	0	0	1
207	Chattogram Veterinary and Animal Sciences University	45	5	Poultry farming	Middle income	upto HSC	Broiler	3000	Narsingdi Sadar	Narsingdi	Gumboro	Registered vet	1	Amoxicillin+Ciprofloxacin	1	1	0	0	0	1	0	0	1	1	0	1	1	0	1	0	1	1	0	1	1	0	0	1	0	1	1	1	1	0	0	1
208	Chattogram Veterinary and Animal Sciences University	38	4	Poultry farming	Middle income	upto HSC	Broiler	2000	Narsingdi Sadar	Narsingdi	Gumboro	Themselves	0	Amoxicillin+Ciprofloxacin	1	0	0	0	0	0	0	0	1	1	1	0	1	0	0	0	1	0	1	1	1	0	1	1	1	0	1	0	0	0	0	1
209	Chattogram Veterinary and Animal Sciences University	52	13	Poultry farming	Middle income	upto HSC	Broiler	10000	Narsingdi Sadar	Narsingdi	Gumboro	Registered vet	1	Amoxicillin+Ciprofloxacin	1	1	0	0	1	1	1	1	1	1	1	0	0	1	0	0	1	0	0	1	1	0	0	1	1	1	1	0	0	0	0	1
210	Chattogram Veterinary and Animal Sciences University	40	10	Poultry farming	Middle income	upto HSC	Broiler	5000	Narsingdi Sadar	Narsingdi	Gumboro	Themselves	0	Amoxicillin+Ciprofloxacin	1	1	1	1	1	1	1	1	1	1	1	1	1	1	1	1	0	1	1	1	1	0	0	1	1	1	0	1	1	1	0	1
211	Chattogram Veterinary and Animal Sciences University	34	4	Poultry farming	Middle income	upto HSC	Layer	10000	Narsingdi Sadar	Narsingdi	CRD	Registered vet	0	Amoxicillin+Ciprofloxacin	1	1	0	0	0	0	0	0	0	1	0	1	0	0	0	1	0	1	0	1	1	0	0	1	1	1	1	0	0	0	1	1
212	Chattogram Veterinary and Animal Sciences University	40	6	Poultry farming	Middle income	Graduate	Layer	25000	Narsingdi Sadar	Narsingdi	Avian Influenza	Registered vet	1	Gentamycin	1	1	1	1	1	0	1	1	0	1	0	0	1	1	1	1	0	1	1	1	1	0	1	1	1	1	0	1	1	0	0	1
213	Chattogram Veterinary and Animal Sciences University	31	4	Poultry farming	Middle income	upto HSC	Layer	15000	Narsingdi Sadar	Narsingdi	Salmonellosis	Themselves	0	Colistin sulphate	1	1	0	0	0	0	1	1	1	1	1	0	0	0	0	0	1	0	0	1	1	0	0	1	1	1	1	1	1	0	0	1
214	Chattogram Veterinary and Animal Sciences University	38	3	Poultry farming	Middle income	upto HSC	Layer	15000	Narsingdi Sadar	Narsingdi	Infectious Coryza	Registered vet	1	Tiamulin	1	1	0	0	1	1	1	1	1	1	1	0	1	1	1	1	1	0	1	1	0	1	1	1	0	1	1	1	0	0	0	0
215	Chattogram Veterinary and Animal Sciences University	42	5	Poultry farming	Middle income	upto HSC	Layer	10000	Narsingdi Sadar	Narsingdi	Salmonellosis	Registered vet	1	Amoxicillin+Ciprofloxacin	1	1	0	0	0	0	0	0	1	1	0	0	0	0	0	0	1	0	0	1	1	0	0	1	1	1	1	1	1	1	0	1
216	Chattogram Veterinary and Animal Sciences University	45	5	Poultry farming	Middle income	upto HSC	Layer	12000	Narsingdi Sadar	Narsingdi	Gumboro	Registered vet	1	Amoxicillin+Ciprofloxacin	1	1	0	0	0	0	1	1	1	1	1	0	0	0	0	0	1	0	1	1	1	0	0	1	1	1	0	1	1	1	1	1
217	Chattogram Veterinary and Animal Sciences University	33	3	Poultry farming	Middle income	upto HSC	Layer	10000	Narsingdi Sadar	Narsingdi	Newcastle Disease	Registered vet	1	Levofloxacin	1	1	0	0	1	1	1	1	1	1	1	0	1	1	1	1	1	0	1	1	1	0	1	1	1	1	0	1	0	0	0	0
218	Chattogram Veterinary and Animal Sciences University	35	5	Poultry farming	Middle income	upto HSC	Layer	12000	Narsingdi Sadar	Narsingdi	Newcastle Disease	Themselves	0	Amoxicillin+Ciprofloxacin	1	1	0	0	0	0	1	1	1	1	1	0	0	0	0	0	1	0	1	1	1	0	0	1	1	1	0	1	1	1	1	1
219	Chattogram Veterinary and Animal Sciences University	40	5	Poultry farming	Middle income	Graduate	Layer	2000	Narsingdi Sadar	Narsingdi	Avian Influenza	Registered vet	1	Gentamycin	1	1	1	1	1	0	1	1	0	1	0	0	1	1	1	1	0	1	1	1	1	0	1	1	1	1	0	1	1	0	0	1
220	Chattogram Veterinary and Animal Sciences University	31	4	Poultry farming	Middle income	upto HSC	Layer	1500	Narsingdi Sadar	Narsingdi	Salmonellosis	Themselves	0	Colistin sulphate	1	1	0	0	0	0	1	1	1	1	1	0	0	0	0	0	1	0	0	1	1	0	0	1	1	1	1	1	1	0	0	1
221	Chattogram Veterinary and Animal Sciences University	38	5	Poultry farming	Low income	upto HSC	Broiler	600	Shibpur	Narsingdi	Salmonellosis	Registered vet	1	Ciprofloxacin	1	0	0	0	0	0	1	0	0	1	1	1	1	0	1	0	1	1	1	0	1	0	0	1	1	1	1	0	0	1	0	1
222	Chattogram Veterinary and Animal Sciences University	35	3	Others	Middle income	Graduate	Broiler	1000	Shibpur	Narsingdi	Brooder pneumonia	Registered vet	1	Amoxicillin	1	1	0	0	0	1	0	1	0	1	1	1	1	1	1	1	1	1	1	0	1	1	0	1	1	0	1	1	1	1	0	1
223	Chattogram Veterinary and Animal Sciences University	40	10	Poultry farming	Middle income	upto HSC	Layer	1500	Shibpur	Narsingdi	Avian Influenza	Registered vet	0	Amoxicillin	1	1	1	0	0	1	1	0	0	1	1	1	1	0	1	1	0	1	1	1	1	0	0	1	1	0	1	1	1	1	1	1
224	Chattogram Veterinary and Animal Sciences University	32	10	Poultry farming	Middle income	Graduate	Broiler	2000	Shibpur	Narsingdi	Colibacillosis	Registered vet	1	Ciprofloxacin	1	1	1	1	1	0	1	1	1	1	1	1	0	1	1	1	0	0	1	0	0	1	1	1	1	0	1	1	1	1	1	1
225	Chattogram Veterinary and Animal Sciences University	32	10	Poultry farming	Middle income	Graduate	Layer	1000	Shibpur	Narsingdi	Colibacillosis	Registered vet	1	Ciprofloxacin	1	1	1	1	1	0	1	1	1	1	1	1	0	1	1	1	0	0	1	0	0	1	1	1	1	0	1	1	1	1	1	1
226	Chattogram Veterinary and Animal Sciences University	51	12	Poultry farming	Middle income	upto HSC	Broiler	4000	Shibpur	Narsingdi	Not Mentioned	Registered vet	1	Ciprofloxacin	1	1	1	0	1	1	1	1	1	1	1	0	1	1	0	1	1	1	1	0	1	0	0	1	1	0	1	0	1	1	1	1
227	Chattogram Veterinary and Animal Sciences University	60	12	Poultry farming	Middle income	upto HSC	Broiler	8000	Shibpur	Narsingdi	CRD	Registered vet	1	Ciprofloxacin	1	1	1	1	1	1	1	1	1	1	1	1	1	1	1	1	1	1	1	0	1	0	0	0	0	0	1	0	1	1	1	1
228	Chattogram Veterinary and Animal Sciences University	49	32	Poultry farming	High income	upto HSC	Layer	7500	Shibpur	Narsingdi	Not Mentioned	Registered vet	1	Not given	1	1	1	1	1	1	1	1	1	1	1	1	1	1	1	1	1	1	0	0	1	1	0	1	1	0	1	0	1	1	1	1
229	Chattogram Veterinary and Animal Sciences University	25	5	Poultry farming	Middle income	upto HSC	Broiler	1000	Shibpur	Narsingdi	Respiratory problem	Registered vet	0	Amoxicillin	1	1	1	1	1	0	1	1	1	0	1	1	1	1	1	1	1	1	0	0	1	0	0	1	1	0	0	0	1	1	0	1
230	Chattogram Veterinary and Animal Sciences University	23	2	Others	Middle income	upto HSC	Broiler	6000	Shibpur	Narsingdi	Not Mentioned	Drug seller	0	Tetrcycline	1	1	0	0	0	1	1	1	1	1	1	1	1	0	0	0	0	1	0	0	1	0	0	1	0	1	1	0	0	1	0	1
231	Chattogram Veterinary and Animal Sciences University	46	10	Poultry farming	Middle income	upto HSC	Broiler	3000	Shibpur	Narsingdi	Not Mentioned	Feed dealer	0	Not given	1	1	0	0	1	1	1	1	1	0	1	1	1	1	1	1	1	1	0	0	1	0	0	1	0	0	1	1	1	1	0	1
232	Chattogram Veterinary and Animal Sciences University	51	10	Poultry farming	Middle income	upto HSC	Broiler	4000	Shibpur	Narsingdi	Not Mentioned	Registered vet	1	Ciprofloxacin	1	1	1	0	1	1	1	1	1	1	1	0	1	1	0	1	1	1	1	0	1	0	0	1	1	0	1	0	1	1	1	1
233	Chattogram Veterinary and Animal Sciences University	30	4	Poultry farming	Middle income	upto HSC	Broiler	2500	Shibpur	Narsingdi	Colibacillosis	Feed dealer	1	Colistin sulphate	1	1	0	1	0	1	1	0	1	1	1	1	1	0	1	1	0	1	1	0	1	0	0	1	0	0	0	1	1	0	1	1
234	Chattogram Veterinary and Animal Sciences University	22	8	Poultry farming	Middle income	upto HSC	Layer	1800	Shibpur	Narsingdi	Respiratory problem	Feed dealer	0	Doxycline	1	1	1	1	1	1	1	0	1	1	1	1	1	1	0	1	1	1	0	0	1	0	0	1	0	0	0	1	1	1	0	1
235	Chattogram Veterinary and Animal Sciences University	52	12	Poultry farming	Middle income	upto HSC	Layer	8000	Shibpur	Narsingdi	Respiratory problem	Registered vet	1	Ciprofloxacin	1	1	1	1	1	1	1	1	1	1	1	1	1	1	1	1	1	1	1	0	1	0	0	0	0	0	1	0	1	1	1	1
236	Chattogram Veterinary and Animal Sciences University	48	5	Others	Middle income	upto HSC	Layer	1250	Shibpur	Narsingdi	Coccidiosis	Registered vet	1	Sulfamethaxazole+Trimethoprim	1	1	1	1	1	1	1	1	1	1	1	1	1	1	1	1	1	1	1	0	1	0	0	1	1	0	1	1	1	1	1	1
237	Chattogram Veterinary and Animal Sciences University	55	8	Poultry farming	Middle income	upto HSC	Layer	1500	Shibpur	Narsingdi	CRD	Feed dealer	0	Ciprofloxacin	1	1	1	1	1	1	1	1	1	1	1	1	1	1	1	1	1	1	0	0	1	0	0	1	0	0	1	0	1	1	1	1
238	Chattogram Veterinary and Animal Sciences University	25	4	Poultry farming	Middle income	upto HSC	Layer	1000	Shibpur	Narsingdi	Respiratory problem	Registered vet	0	Amoxicillin	1	1	1	1	1	0	1	1	1	0	1	1	1	1	1	1	1	1	0	0	1	0	0	1	1	0	0	0	1	1	0	1
239	Chattogram Veterinary and Animal Sciences University	33	5	Poultry farming	Middle income	upto HSC	Layer	6000	Shibpur	Narsingdi	Not Mentioned	Feed dealer	0	Amoxicillin	1	1	0	0	0	1	1	1	1	1	1	1	1	0	0	0	0	1	0	0	1	0	0	1	0	1	1	0	0	1	0	1
240	Chattogram Veterinary and Animal Sciences University	28	7	Poultry farming	Middle income	upto HSC	Layer	8000	Shibpur	Narsingdi	Not Mentioned	Feed dealer	0	Amoxicillin	1	1	0	0	0	1	1	1	1	1	1	1	1	0	0	0	0	1	0	0	1	0	0	1	0	1	1	0	0	1	0	1
241	Chattogram Veterinary and Animal Sciences University	30	7	Poultry farming	Middle income	upto HSC	Broiler	1500	Sreepur	Gazipur	Brooder pneumonia	Registered vet	1	Ciprofloxacin	1	1	1	0	0	0	0	0	0	1	1	1	1	0	1	1	1	1	0	0	1	0	0	1	0	0	0	0	1	1	0	1
242	Chattogram Veterinary and Animal Sciences University	23	3	Others	Middle income	upto HSC	Broiler	1000	Sreepur	Gazipur	Coccidiosis	Registered vet	1	Sulfaclozine	1	1	1	0	0	0	1	0	1	1	1	1	0	0	0	1	0	1	1	0	1	0	0	1	1	0	1	1	1	0	0	1
243	Chattogram Veterinary and Animal Sciences University	54	4	Poultry farming	Middle income	upto HSC	Broiler	8000	Sreepur	Gazipur	Not Mentioned	Registered vet	1	Ciprofloxacin	1	1	1	1	0	1	0	0	1	1	1	1	1	0	1	1	1	1	0	0	1	0	0	1	1	1	0	0	0	0	1	1
244	Chattogram Veterinary and Animal Sciences University	50	12	Poultry farming	Middle income	Graduate	Layer	2000	Sreepur	Gazipur	Salmonellosis	Registered vet	0	Not given	1	1	1	1	1	1	0	0	0	1	1	1	1	1	1	1	0	1	0	0	0	1	0	1	1	0	1	0	0	1	1	1
245	Chattogram Veterinary and Animal Sciences University	41	13	Poultry farming	Middle income	upto HSC	Layer	1350	Sreepur	Gazipur	Respiratory problem	Registered vet	1	Amoxicillin	1	1	0	0	1	1	0	0	0	1	1	0	1	1	0	0	0	0	0	0	0	0	0	1	1	0	1	0	0	0	1	0
246	Chattogram Veterinary and Animal Sciences University	30	7	Poultry farming	Middle income	Graduate	Layer	2000	Sreepur	Gazipur	Salmonellosis	Registered vet	1	Not given	1	1	1	1	1	1	1	1	1	1	1	1	1	1	1	0	0	1	1	0	1	0	0	1	0	0	1	1	1	1	1	1
247	Chattogram Veterinary and Animal Sciences University	32	8	Poultry farming	Middle income	upto HSC	Layer	1200	Sreepur	Gazipur	Respiratory problem	Registered vet	1	Amoxicillin	0	1	1	1	1	1	1	1	1	1	1	1	1	1	0	0	0	1	1	0	1	0	0	1	0	0	1	1	1	1	1	1
248	Chattogram Veterinary and Animal Sciences University	28	11	Poultry farming	Middle income	upto HSC	Broiler	1700	Sreepur	Gazipur	Infectious Coryza	Registered vet	0	Tiamulin	1	1	1	1	1	1	1	1	1	1	1	1	1	1	1	1	1	1	1	0	1	0	0	1	1	0	1	0	1	1	1	1
249	Chattogram Veterinary and Animal Sciences University	41	10	Poultry farming	Middle income	upto HSC	Broiler	6000	Sreepur	Gazipur	Not Mentioned	Drug seller	0	Not given	1	1	1	1	0	0	1	1	1	1	1	1	1	0	0	1	1	1	1	1	0	0	1	1	0	1	0	0	0	1	0	0
250	Chattogram Veterinary and Animal Sciences University	50	15	Poultry farming	Middle income	Graduate	Layer	2000	Sreepur	Gazipur	Salmonellosis	Registered vet	0	Not given	1	1	1	1	1	1	0	0	0	1	1	1	1	1	1	1	0	1	0	0	0	1	0	1	1	0	1	0	0	1	1	1
251	Chattogram Veterinary and Animal Sciences University	41	10	Poultry farming	Middle income	upto HSC	Layer	1350	Sreepur	Gazipur	Respiratory problem	Registered vet	1	Amoxicillin	1	1	0	0	1	1	0	0	0	1	1	0	1	1	0	0	0	0	0	0	0	0	0	1	1	0	1	0	0	0	1	0
252	Chattogram Veterinary and Animal Sciences University	28	10	Poultry farming	Middle income	Graduate	Layer	1000	Sreepur	Gazipur	Salmonellosis	Registered vet	1	Not given	1	1	1	1	1	1	1	1	1	1	1	1	1	1	1	0	0	1	1	0	1	0	0	1	0	0	1	1	1	1	1	1
253	Chattogram Veterinary and Animal Sciences University	32	5	Poultry farming	Middle income	upto HSC	Layer	2500	Sreepur	Gazipur	Respiratory problem	Registered vet	1	Amoxicillin	0	1	1	1	1	1	1	1	1	1	1	1	1	1	0	0	0	1	1	0	1	0	0	1	0	0	1	1	1	1	1	1
254	Chattogram Veterinary and Animal Sciences University	30	7	Poultry farming	Middle income	Graduate	Layer	2000	Sreepur	Gazipur	Salmonellosis	Registered vet	1	Not given	1	1	1	1	1	1	1	1	1	1	1	1	1	1	1	0	0	1	1	0	1	0	0	1	0	0	1	1	1	1	1	1
255	Chattogram Veterinary and Animal Sciences University	32	8	Poultry farming	Middle income	upto HSC	Layer	1200	Sreepur	Gazipur	Respiratory problem	Registered vet	1	Amoxicillin	0	1	1	1	1	1	1	1	1	1	1	1	1	1	0	0	0	1	1	0	1	0	0	1	0	0	1	1	1	1	1	1
256	Chattogram Veterinary and Animal Sciences University	28	11	Poultry farming	Middle income	upto HSC	Broiler	1700	Sreepur	Gazipur	Infectious Coryza	Registered vet	0	Tiamulin	1	0	1	1	1	1	1	1	1	1	1	1	1	1	1	1	1	1	1	0	1	0	0	1	1	0	1	0	1	1	1	1
257	Chattogram Veterinary and Animal Sciences University	47	15	Poultry farming	Middle income	upto HSC	Broiler	10000	Sreepur	Gazipur	Gumboro	Registered vet	1	Amoxicillin	1	1	1	1	1	1	1	1	1	1	0	1	1	1	1	1	0	0	1	0	1	1	1	0	0	1	1	0	0	0	0	1
258	Chattogram Veterinary and Animal Sciences University	35	12	Poultry farming	Middle income	upto HSC	Broiler	4000	Sreepur	Gazipur	Gumboro	Registered vet	1	Amoxicillin+Ciprofloxacin	1	0	1	1	1	1	1	1	1	1	0	1	1	1	1	1	0	0	1	0	1	0	0	1	1	1	1	0	0	0	0	1
259	Chattogram Veterinary and Animal Sciences University	40	10	Poultry farming	Middle income	upto HSC	Broiler	8000	Sreepur	Gazipur	CRD	Registered vet	1	Ciprofloxacin	1	1	0	0	1	1	1	1	1	1	0	1	1	1	1	1	0	0	1	0	1	0	1	1	1	1	0	1	0	0	0	1
260	Chattogram Veterinary and Animal Sciences University	42	14	Poultry farming	High income	upto HSC	Broiler	12000	Sreepur	Gazipur	Gumboro	Registered vet	1	Amoxicillin+Ciprofloxacin	1	1	0	0	0	1	0	0	1	1	1	0	1	0	1	1	1	0	0	1	1	0	0	1	0	1	1	1	1	0	0	0
261	Chattogram Veterinary and Animal Sciences University	30	5	Poultry farming	Middle income	upto HSC	Broiler	2400	Kaligonj	Gazipur	Gumboro	Registered vet	1	Not given	0	1	0	0	1	1	1	1	1	1	1	1	1	1	0	0	1	1	0	0	1	0	0	1	0	0	1	0	0	0	1	1
262	Chattogram Veterinary and Animal Sciences University	28	3	Poultry farming	Middle income	upto HSC	Broiler	1400	Kaligonj	Gazipur	Newcastle Disease	Feed dealer	0	Tetrcycline	1	1	0	0	0	1	0	1	1	1	1	1	1	0	1	1	1	0	0	0	1	1	0	1	0	0	0	0	0	0	1	0
263	Chattogram Veterinary and Animal Sciences University	50	12	Poultry farming	Middle income	Graduate	Broiler	5500	Kaligonj	Gazipur	Coccidiosis	Themselves	0	Sulfamethaxazole+Trimethoprim	1	0	0	0	0	0	0	0	1	1	1	0	1	0	0	1	0	0	1	1	1	0	1	1	1	1	1	0	0	0	0	1
264	Chattogram Veterinary and Animal Sciences University	40	3	Poultry farming	Middle income	upto HSC	Broiler	6000	Kaligonj	Gazipur	Coccidiosis	Themselves	0	Sulfamethaxazole+Trimethoprim	1	1	0	0	0	0	0	0	1	1	1	0	1	0	1	0	1	1	0	1	1	0	1	1	0	0	0	1	0	0	0	0
265	Chattogram Veterinary and Animal Sciences University	38	11	Poultry farming	Middle income	upto HSC	Broiler	2000	Kaligonj	Gazipur	Gumboro	Themselves	0	Amoxicillin+Ciprofloxacin	1	0	0	0	0	0	0	0	1	1	1	0	1	0	0	0	1	0	1	1	1	0	1	1	1	0	1	0	0	0	0	1
266	Chattogram Veterinary and Animal Sciences University	30	4	Poultry farming	Middle income	Graduate	Broiler	2000	Kaligonj	Gazipur	CRD	Registered vet	1	Norfloxacin	1	1	0	0	0	0	0	0	1	1	1	0	0	0	1	1	1	0	0	1	1	0	0	1	1	1	1	0	0	0	1	0
267	Chattogram Veterinary and Animal Sciences University	26	8	Poultry farming	Middle income	upto HSC	Broiler	5000	Kaligonj	Gazipur	CRD	Feed dealer	0	Norfloxacin	1	1	0	0	0	0	0	0	1	1	1	0	0	0	0	1	1	0	0	1	1	0	0	1	1	1	1	0	0	0	1	0
268	Chattogram Veterinary and Animal Sciences University	32	8	Poultry farming	Middle income	upto HSC	Broiler	3000	Kaligonj	Gazipur	CRD	Feed dealer	0	Norfloxacin	1	1	0	0	0	0	0	0	1	1	1	0	0	0	0	1	1	0	0	1	1	0	0	1	1	1	1	0	0	0	1	0
269	Chattogram Veterinary and Animal Sciences University	35	3	Others	Middle income	upto HSC	Layer	6000	Kaligonj	Gazipur	Newcastle Disease	Registered vet	1	Gentamycin	1	1	1	0	1	1	1	1	1	1	1	1	1	1	1	1	1	1	1	1	1	1	0	1	1	1	0	1	0	0	0	1
270	Chattogram Veterinary and Animal Sciences University	38	10	Poultry farming	Middle income	upto HSC	Layer	8000	Kaligonj	Gazipur	Avian Influenza	Registered vet	1	Ciprofloxacin	0	0	0	0	0	0	1	1	1	1	1	0	0	0	0	0	1	0	1	1	1	0	1	1	1	1	1	0	0	0	0	1
271	Chattogram Veterinary and Animal Sciences University	48	12	Poultry farming	Middle income	Graduate	Layer	11000	Kaligonj	Gazipur	Avian Influenza	Registered vet	1	Ciprofloxacin	1	1	0	0	0	1	1	1	1	1	1	1	1	0	1	1	0	1	1	1	1	0	0	1	1	1	0	1	1	0	0	1
272	Chattogram Veterinary and Animal Sciences University	41	3	Poultry farming	Middle income	upto HSC	Layer	2000	Kaligonj	Gazipur	Colibacillosis	Registered vet	1	Ciprofloxacin	1	1	1	1	1	1	1	0	1	1	1	1	1	1	1	1	0	1	0	1	1	1	0	1	1	1	1	0	0	0	0	1
273	Chattogram Veterinary and Animal Sciences University	47	14	Poultry farming	Middle income	upto HSC	Layer	6000	Kaligonj	Gazipur	Newcastle Disease	Registered vet	1	Tiamulin	1	1	0	0	1	1	1	1	1	1	0	1	1	1	1	1	0	0	1	0	1	1	1	1	0	1	1	1	0	0	0	1
274	Chattogram Veterinary and Animal Sciences University	39	15	Poultry farming	Middle income	Graduate	Layer	12000	Kaligonj	Gazipur	Salmonellosis	Registered vet	1	Ciprofloxacin	1	1	0	0	0	0	0	0	1	1	1	0	0	0	0	0	1	0	1	1	1	0	0	1	0	1	1	0	1	1	0	1
275	Chattogram Veterinary and Animal Sciences University	40	15	Poultry farming	Middle income	upto HSC	Layer	6000	Kaligonj	Gazipur	Newcastle Disease	Registered vet	1	Levofloxacin	1	1	0	0	1	1	1	1	1	1	0	1	1	1	1	1	0	0	1	0	1	0	1	1	1	1	0	1	0	0	0	1
276	Chattogram Veterinary and Animal Sciences University	43	12	Poultry farming	Middle income	Graduate	Broiler	4000	Kaligonj	Gazipur	Coccidiosis	Themselves	0	Sulfamethaxazole+Trimethoprim	1	0	0	0	0	0	0	0	1	1	1	0	1	0	0	1	0	0	1	1	1	0	1	1	1	1	1	0	0	0	0	1
277	Chattogram Veterinary and Animal Sciences University	52	5	Poultry farming	Middle income	upto HSC	Broiler	3000	Kaligonj	Gazipur	Coccidiosis	Themselves	0	Sulfamethaxazole+Trimethoprim	1	1	0	0	0	0	0	0	1	1	1	0	1	0	1	0	1	1	0	1	1	0	1	1	0	0	0	1	0	0	0	0
278	Chattogram Veterinary and Animal Sciences University	38	4	Poultry farming	Middle income	upto HSC	Layer	3000	Kaligonj	Gazipur	Newcastle Disease	Registered vet	1	Gentamycin	1	1	1	0	1	1	1	1	1	1	1	1	1	1	1	1	1	1	1	1	1	1	0	1	1	1	0	1	0	0	0	1
279	Chattogram Veterinary and Animal Sciences University	42	6	Poultry farming	Middle income	upto HSC	Layer	8000	Kaligonj	Gazipur	Avian Influenza	Registered vet	1	Ciprofloxacin	0	0	0	0	0	0	1	1	1	1	1	0	0	0	0	0	1	0	1	1	1	0	1	1	1	1	1	0	0	0	0	1
280	Chattogram Veterinary and Animal Sciences University	51	8	Poultry farming	Middle income	Graduate	Layer	10000	Kaligonj	Gazipur	Avian Influenza	Registered vet	1	Ciprofloxacin	1	1	0	0	0	1	1	1	1	1	1	1	1	0	1	1	0	1	1	1	1	0	0	1	1	1	0	1	1	0	0	1
281	Chattogram Veterinary and Animal Sciences University	36	15	Poultry farming	Middle income	upto HSC	Broiler	1200	Kapasia	Gazipur	Respiratory problem	Themselves	0	Amoxicillin	0	1	0	0	1	1	1	0	1	1	1	0	0	1	0	0	0	1	0	0	1	0	0	0	0	0	0	0	0	0	0	1
282	Chattogram Veterinary and Animal Sciences University	35	6	Poultry farming	Middle income	upto HSC	Broiler	2000	Kapasia	Gazipur	Other	Feed dealer	0	Not given	1	0	0	0	0	1	1	0	1	1	1	0	1	0	0	0	0	1	0	0	1	1	0	1	1	0	0	0	0	0	0	0
283	Chattogram Veterinary and Animal Sciences University	37	14	Poultry farming	Middle income	upto HSC	Broiler	1200	Kapasia	Gazipur	Newcastle Disease	Registered vet	1	Ciprofloxacin	1	1	0	0	1	1	0	0	0	1	1	0	1	1	0	0	0	1	1	0	1	0	0	1	0	0	1	0	1	1	1	1
284	Chattogram Veterinary and Animal Sciences University	32	6	Poultry farming	Low income	upto HSC	Broiler	1500	Kapasia	Gazipur	Coccidiosis	Registered vet	0	Amoxicillin	0	1	1	1	1	1	1	1	1	0	1	1	0	1	0	0	0	1	1	0	1	0	0	1	0	0	0	1	1	0	1	1
285	Chattogram Veterinary and Animal Sciences University	30	5	Poultry farming	Middle income	upto HSC	Broiler	2600	Kapasia	Gazipur	Gumboro	Registered vet	1	Not given	0	1	0	0	1	1	1	1	1	1	1	1	1	1	0	0	1	1	0	0	1	0	0	1	0	0	1	0	0	0	1	1
286	Chattogram Veterinary and Animal Sciences University	28	4	Poultry farming	Middle income	upto HSC	Broiler	1400	Kapasia	Gazipur	Newcastle Disease	Drug seller	0	Ciprofloxacin	1	1	0	0	0	1	0	1	1	1	1	1	1	0	1	1	1	0	0	0	1	1	0	1	0	0	0	0	0	0	1	0
287	Chattogram Veterinary and Animal Sciences University	36	15	Poultry farming	Middle income	upto HSC	Broiler	1100	Kapasia	Gazipur	Respiratory problem	Themselves	0	Ciprofloxacin	0	1	0	0	1	1	1	0	1	1	1	0	0	1	0	0	0	1	0	0	1	0	0	0	0	0	0	0	0	0	0	1
288	Chattogram Veterinary and Animal Sciences University	29	6	Poultry farming	Middle income	upto HSC	Broiler	2000	Kapasia	Gazipur	Other	Drug seller	0	Tetrcycline	1	0	0	0	0	1	1	0	1	1	1	0	1	0	0	0	0	1	0	0	1	1	0	1	1	0	0	0	0	0	0	0
289	Chattogram Veterinary and Animal Sciences University	37	12	Poultry farming	Middle income	upto HSC	Broiler	1200	Kapasia	Gazipur	Respiratory problem	Themselves	0	Ciprofloxacin	0	1	0	0	1	1	1	0	1	1	1	0	0	1	0	0	0	1	0	0	1	0	0	0	0	0	0	0	0	0	0	1
290	Chattogram Veterinary and Animal Sciences University	34	6	Poultry farming	Middle income	upto HSC	Broiler	2500	Kapasia	Gazipur	Other	Drug seller	0	Tetrcycline	1	0	0	0	0	1	1	0	1	1	1	0	1	0	0	0	0	1	0	0	1	1	0	1	1	0	0	0	0	0	0	0
291	Chattogram Veterinary and Animal Sciences University	27	10	Poultry farming	Middle income	Graduate	Layer	1500	Kapasia	Gazipur	Mycoplasmosis	Registered vet	1	Ciprofloxacin	0	1	1	1	1	1	1	1	1	1	1	1	1	1	0	0	0	1	1	0	1	0	0	1	0	0	1	1	1	1	1	1
292	Chattogram Veterinary and Animal Sciences University	49	12	Poultry farming	Middle income	upto HSC	Layer	12000	Kapasia	Gazipur	Newcastle Disease	Themselves	0	Amoxicillin	1	1	1	1	1	1	1	0	1	1	1	1	1	1	1	1	1	1	1	0	1	1	1	1	1	0	1	1	0	1	1	1
293	Chattogram Veterinary and Animal Sciences University	34	8	Poultry farming	Middle income	Graduate	Layer	1200	Kapasia	Gazipur	Mycoplasmosis	Registered vet	1	Ciprofloxacin	0	1	1	1	1	1	1	1	1	1	1	1	1	1	0	0	0	1	1	0	1	0	0	1	0	0	1	1	1	1	1	1
294	Chattogram Veterinary and Animal Sciences University	50	15	Poultry farming	Middle income	upto HSC	Layer	10000	Kapasia	Gazipur	Newcastle Disease	Drug seller	0	Ciprofloxacin	1	1	1	1	1	1	1	0	1	1	1	1	1	1	1	1	1	1	1	0	1	1	1	1	1	0	1	1	0	1	1	1
295	Chattogram Veterinary and Animal Sciences University	28	10	Poultry farming	Middle income	Graduate	Layer	1500	Kapasia	Gazipur	Mycoplasmosis	Registered vet	1	Ciprofloxacin	0	1	1	1	1	1	1	1	1	1	1	1	1	1	0	0	0	1	1	0	1	0	0	1	0	0	1	1	1	1	1	1
296	Chattogram Veterinary and Animal Sciences University	45	12	Poultry farming	Middle income	upto HSC	Layer	1600	Kapasia	Gazipur	Other	Drug seller	0	Tetrcycline	1	1	0	0	0	1	0	1	0	1	1	1	1	1	0	0	0	1	1	1	0	1	0	1	1	0	1	1	1	0	0	0
297	Chattogram Veterinary and Animal Sciences University	52	10	Poultry farming	High income	upto HSC	Layer	12000	Kapasia	Gazipur	Other	Drug seller	0	Ciprofloxacin	1	1	1	1	1	1	0	0	0	1	0	1	1	1	1	1	0	1	0	0	1	1	0	1	1	0	1	1	0	1	1	0
298	Chattogram Veterinary and Animal Sciences University	32	4	Poultry farming	Middle income	upto HSC	Layer	2500	Kapasia	Gazipur	Other	Drug seller	0	Tetrcycline	1	1	0	0	0	1	1	0	1	1	1	0	1	0	0	0	0	1	0	0	1	1	0	1	1	0	0	0	0	0	0	0
299	Chattogram Veterinary and Animal Sciences University	30	12	Poultry farming	Middle income	upto HSC	Layer	4500	Kapasia	Gazipur	Newcastle Disease	Drug seller	0	Ciprofloxacin	1	1	1	1	1	1	1	1	1	1	1	1	1	1	1	1	0	1	0	0	1	0	0	1	1	0	1	0	0	1	1	1
300	Chattogram Veterinary and Animal Sciences University	29	5	Poultry farming	High income	Graduate	Layer	6000	Kapasia	Gazipur	Avian Influenza	Registered vet	1	Ciprofloxacin	1	1	1	1	1	1	1	1	0	1	1	1	1	1	1	1	1	1	1	0	1	1	1	1	1	0	1	1	1	1	1	1
301	Chattogram Veterinary and Animal Sciences University	30	7	Poultry farming	Middle income	upto HSC	Broiler	1500	Bhaluka	Mymensingh	Brooder pneumonia	Registered vet	1	Ciprofloxacin	1	1	1	0	0	0	0	0	0	1	1	1	1	0	1	1	1	1	0	0	1	0	0	1	0	0	0	0	1	1	0	1
302	Chattogram Veterinary and Animal Sciences University	23	4	Others	Middle income	upto HSC	Broiler	1000	Bhaluka	Mymensingh	Coccidiosis	Registered vet	1	Sulfaclozine	1	1	1	0	0	0	1	0	1	1	1	1	0	0	0	1	0	1	1	0	1	0	0	1	1	0	1	1	1	0	0	1
303	Chattogram Veterinary and Animal Sciences University	39	4	Poultry farming	Middle income	upto HSC	Broiler	8000	Bhaluka	Mymensingh	Not Mentioned	Registered vet	1	Ciprofloxacin	1	1	1	1	0	1	0	0	1	1	1	1	1	0	1	1	1	1	0	0	1	0	0	1	1	1	0	0	0	0	1	1
304	Chattogram Veterinary and Animal Sciences University	50	12	Poultry farming	Middle income	Graduate	Layer	2000	Bhaluka	Mymensingh	Salmonellosis	Registered vet	0	Not given	1	1	1	1	1	1	0	0	0	1	1	1	1	1	1	1	0	1	0	0	0	1	0	1	1	0	1	0	0	1	1	1
305	Chattogram Veterinary and Animal Sciences University	41	13	Poultry farming	Middle income	upto HSC	Layer	1350	Bhaluka	Mymensingh	Respiratory problem	Registered vet	1	Amoxicillin	1	1	0	0	1	1	0	0	0	1	1	0	1	1	0	0	0	0	0	0	0	0	0	1	1	0	1	0	0	0	1	0
306	Chattogram Veterinary and Animal Sciences University	30	7	Poultry farming	Middle income	Graduate	Layer	2000	Bhaluka	Mymensingh	Salmonellosis	Registered vet	1	Not given	1	1	1	1	1	1	1	1	1	1	1	1	1	1	1	0	0	1	1	0	1	0	0	1	0	0	1	1	1	1	1	1
307	Chattogram Veterinary and Animal Sciences University	32	8	Poultry farming	Middle income	upto HSC	Layer	1200	Bhaluka	Mymensingh	Respiratory problem	Registered vet	1	Amoxicillin	0	1	1	1	1	1	1	1	1	1	1	1	1	1	0	0	0	1	1	0	1	0	0	1	0	0	1	1	1	1	1	1
308	Chattogram Veterinary and Animal Sciences University	28	11	Poultry farming	Middle income	upto HSC	Broiler	1700	Bhaluka	Mymensingh	Infectious Coryza	Registered vet	0	Tiamulin	1	1	1	1	1	1	1	1	1	1	1	1	1	1	1	1	1	1	1	0	1	0	0	1	1	0	1	0	1	1	1	1
309	Chattogram Veterinary and Animal Sciences University	41	10	Poultry farming	Middle income	upto HSC	Broiler	6000	Bhaluka	Mymensingh	Not Mentioned	Drug seller	0	Not given	1	1	1	1	0	0	1	1	1	1	1	1	1	0	0	1	1	1	1	1	0	0	1	1	0	1	0	0	0	1	0	0
310	Chattogram Veterinary and Animal Sciences University	50	15	Poultry farming	Middle income	Graduate	Layer	2000	Bhaluka	Mymensingh	Salmonellosis	Registered vet	0	Not given	1	1	1	1	1	1	0	0	0	1	1	1	1	1	1	1	0	1	0	0	0	1	0	1	1	0	1	0	0	1	1	1
311	Chattogram Veterinary and Animal Sciences University	41	10	Poultry farming	Middle income	upto HSC	Layer	1350	Bhaluka	Mymensingh	Respiratory problem	Registered vet	1	Amoxicillin	1	1	0	0	1	1	0	0	0	1	1	0	1	1	0	0	0	0	0	0	0	0	0	1	1	0	1	0	0	0	1	0
312	Chattogram Veterinary and Animal Sciences University	28	10	Poultry farming	Middle income	Graduate	Layer	1000	Bhaluka	Mymensingh	Salmonellosis	Registered vet	1	Not given	1	1	1	1	1	1	1	1	1	1	1	1	1	1	1	0	0	1	1	0	1	0	0	1	0	0	1	1	1	1	1	1
313	Chattogram Veterinary and Animal Sciences University	32	5	Poultry farming	Middle income	upto HSC	Layer	1500	Bhaluka	Mymensingh	Respiratory problem	Registered vet	1	Amoxicillin	0	1	1	1	1	1	1	1	1	1	1	1	1	1	0	0	0	1	1	0	1	0	0	1	0	0	1	1	1	1	1	1
314	Chattogram Veterinary and Animal Sciences University	30	7	Poultry farming	Middle income	Graduate	Layer	2000	Bhaluka	Mymensingh	Salmonellosis	Registered vet	1	Not given	1	1	1	1	1	1	1	1	1	1	1	1	1	1	1	0	0	1	1	0	1	0	0	1	0	0	1	1	1	1	1	1
315	Chattogram Veterinary and Animal Sciences University	32	8	Poultry farming	Middle income	upto HSC	Layer	1200	Bhaluka	Mymensingh	Respiratory problem	Registered vet	1	Amoxicillin	0	1	1	1	1	1	1	1	1	1	1	1	1	1	0	0	0	1	1	0	1	0	0	1	0	0	1	1	1	1	1	1
316	Chattogram Veterinary and Animal Sciences University	28	11	Poultry farming	Middle income	upto HSC	Broiler	1700	Bhaluka	Mymensingh	Infectious Coryza	Registered vet	0	Tiamulin	1	0	1	1	1	1	1	1	1	1	1	1	1	1	1	1	1	1	1	0	1	0	0	1	1	0	1	0	1	1	1	1
317	Chattogram Veterinary and Animal Sciences University	47	15	Poultry farming	Middle income	upto HSC	Broiler	10000	Bhaluka	Mymensingh	Gumboro	Registered vet	1	Amoxicillin	1	1	1	1	1	1	1	1	1	1	0	1	1	1	1	1	0	0	1	0	1	1	1	0	0	1	1	0	0	0	0	1
318	Chattogram Veterinary and Animal Sciences University	35	10	Poultry farming	Middle income	upto HSC	Broiler	4000	Bhaluka	Mymensingh	Gumboro	Registered vet	1	Amoxicillin+Ciprofloxacin	1	0	1	1	1	1	1	1	1	1	0	1	1	1	1	1	0	0	1	0	1	0	0	1	1	1	1	0	0	0	0	1
319	Chattogram Veterinary and Animal Sciences University	40	12	Poultry farming	Middle income	upto HSC	Broiler	8000	Bhaluka	Mymensingh	CRD	Registered vet	1	Ciprofloxacin	1	1	0	0	1	1	1	1	1	1	0	1	1	1	1	1	0	0	1	0	1	0	1	1	1	1	0	1	0	0	0	1
320	Chattogram Veterinary and Animal Sciences University	42	15	Poultry farming	High income	upto HSC	Broiler	12000	Bhaluka	Mymensingh	Gumboro	Registered vet	1	Amoxicillin+Ciprofloxacin	1	1	0	0	0	1	0	0	1	1	1	0	1	0	1	1	1	0	0	1	1	0	0	1	0	1	1	1	1	0	0	0
321	Chattogram Veterinary and Animal Sciences University	52	10	Poultry farming	Middle income	Graduate	Layer	5000	Haluagat	Mymensingh	Newcastle Disease	Registered vet	1	Ciprofloxacin	1	1	1	1	1	1	1	1	1	1	1	1	1	1	1	1	1	1	1	0	1	1	1	1	1	0	1	0	0	1	1	1
322	Chattogram Veterinary and Animal Sciences University	25	5	Others	Middle income	upto HSC	Broiler	1000	Haluagat	Mymensingh	Coccidiosis	Registered vet	1	Sulfaclozine	1	1	1	0	0	1	1	0	1	1	1	1	0	0	0	1	1	0	0	0	1	1	0	1	0	0	1	1	1	1	1	1
323	Chattogram Veterinary and Animal Sciences University	45	3	Poultry farming	Middle income	upto HSC	Broiler	2500	Haluagat	Mymensingh	Colibacillosis	Registered vet	1	Ciprofloxacin	1	1	0	0	1	1	0	0	0	1	1	1	1	1	0	0	0	1	0	0	1	0	0	1	0	0	1	0	0	1	1	1
324	Chattogram Veterinary and Animal Sciences University	56	12	Poultry farming	Middle income	upto HSC	Broiler	2500	Haluagat	Mymensingh	Coccidiosis	Registered vet	1	Sulfamethaxazole+Trimethoprim	1	1	1	1	1	1	1	1	1	1	1	1	1	1	1	1	1	1	1	0	1	0	0	1	1	0	1	0	1	1	1	1
325	Chattogram Veterinary and Animal Sciences University	60	8	Poultry farming	Middle income	upto HSC	Broiler	1500	Haluagat	Mymensingh	Brooder pneumonia	Drug seller	0	Tetrcycline	1	1	1	1	1	1	1	1	1	1	1	1	1	1	1	1	1	1	0	0	1	0	0	1	0	0	1	0	1	1	1	1
326	Chattogram Veterinary and Animal Sciences University	30	7	Poultry farming	Middle income	upto HSC	Broiler	1500	Haluagat	Mymensingh	Brooder pneumonia	Registered vet	1	Ciprofloxacin	1	1	1	0	0	0	0	0	0	1	1	1	1	0	1	1	1	1	0	0	1	0	0	1	0	0	0	0	1	1	0	1
327	Chattogram Veterinary and Animal Sciences University	23	5	Others	Middle income	upto HSC	Broiler	1000	Haluagat	Mymensingh	Coccidiosis	Registered vet	1	Sulfaclozine	1	1	1	0	0	0	1	0	1	1	1	1	0	0	0	1	0	1	1	0	1	0	0	1	1	0	1	1	1	0	0	1
328	Chattogram Veterinary and Animal Sciences University	35	3	Others	Middle income	Graduate	Broiler	1000	Haluagat	Mymensingh	Brooder pneumonia	Registered vet	1	Amoxicillin	1	1	0	0	0	1	0	1	0	1	1	1	1	1	1	1	1	1	1	0	1	1	0	1	1	0	1	1	1	1	0	1
329	Chattogram Veterinary and Animal Sciences University	48	4	Poultry farming	Middle income	upto HSC	Broiler	8000	Haluagat	Mymensingh	Not Mentioned	Registered vet	1	Ciprofloxacin	1	1	1	1	0	1	0	0	1	1	1	1	1	0	1	1	1	1	0	0	1	0	0	1	1	1	0	0	0	0	1	1
330	Chattogram Veterinary and Animal Sciences University	27	10	Poultry farming	Middle income	upto HSC	Layer	1000	Haluagat	Mymensingh	Avian Influenza	Registered vet	0	Amoxicillin	1	1	1	0	0	1	1	0	0	1	1	1	1	0	1	1	0	1	1	1	1	0	0	1	1	0	1	1	1	1	1	1
331	Chattogram Veterinary and Animal Sciences University	25	5	Poultry farming	Middle income	upto HSC	Broiler	2500	Haluagat	Mymensingh	Colibacillosis	Registered vet	1	Ciprofloxacin	1	1	0	0	1	1	0	0	0	1	1	1	1	1	0	0	0	1	0	0	1	0	0	1	0	0	1	0	0	1	1	1
332	Chattogram Veterinary and Animal Sciences University	29	4	Poultry farming	Middle income	upto HSC	Broiler	1500	Haluagat	Mymensingh	Gumboro	Feed dealer	1	Ciprofloxacin	1	1	0	0	1	1	1	0	1	1	1	1	1	1	1	0	0	1	0	0	1	0	0	0	1	0	1	1	1	1	0	1
333	Chattogram Veterinary and Animal Sciences University	34	12	Poultry farming	High income	upto HSC	Layer	10000	Haluagat	Mymensingh	Respiratory problem	Registered vet	0	Amoxicillin	1	1	1	1	1	1	1	0	1	1	1	1	1	1	1	1	1	1	1	0	1	0	0	1	1	0	0	0	1	0	1	1
334	Chattogram Veterinary and Animal Sciences University	37	15	Poultry farming	High income	upto HSC	Layer	1000	Haluagat	Mymensingh	Respiratory problem	Registered vet	0	Amoxicillin	1	1	1	1	1	1	1	0	1	1	1	1	1	1	1	1	1	1	1	0	1	0	0	1	1	0	0	1	1	0	1	1
335	Chattogram Veterinary and Animal Sciences University	43	6	Poultry farming	Middle income	Graduate	Layer	15000	Haluagat	Mymensingh	Necrotic enteritis	Registered vet	1	Colistin sulphate	1	1	1	1	1	1	1	1	1	1	1	1	1	1	1	1	1	1	1	0	1	1	0	1	1	0	1	0	1	1	1	1
336	Chattogram Veterinary and Animal Sciences University	50	4	Others	Middle income	Graduate	Layer	14000	Haluagat	Mymensingh	Newcastle Disease	Registered vet	1	Ciprofloxacin	1	1	1	1	1	1	1	1	1	1	1	1	1	1	1	1	1	1	1	0	1	1	1	1	1	0	1	0	0	1	1	1
337	Chattogram Veterinary and Animal Sciences University	34	10	Poultry farming	Middle income	upto HSC	Layer	1000	Haluagat	Mymensingh	Avian Influenza	Registered vet	0	Amoxicillin	1	1	1	0	0	1	1	0	0	1	1	1	1	0	1	1	0	1	1	1	1	0	0	1	1	0	1	1	1	1	1	1
338	Chattogram Veterinary and Animal Sciences University	38	13	Poultry farming	High income	upto HSC	Layer	5000	Haluagat	Mymensingh	Respiratory problem	Registered vet	0	Amoxicillin	1	1	1	1	1	1	1	0	1	1	1	1	1	1	1	1	1	1	1	0	1	0	0	1	1	0	0	0	1	0	1	1
339	Chattogram Veterinary and Animal Sciences University	42	14	Poultry farming	High income	upto HSC	Layer	12000	Haluagat	Mymensingh	Respiratory problem	Registered vet	0	Amoxicillin	1	1	1	1	1	1	1	0	1	1	1	1	1	1	1	1	1	1	1	0	1	0	0	1	1	0	0	1	1	0	1	1
340	Chattogram Veterinary and Animal Sciences University	54	6	Poultry farming	Middle income	Graduate	Layer	8000	Haluagat	Mymensingh	Necrotic enteritis	Registered vet	1	Colistin sulphate	1	1	1	1	1	1	1	1	1	1	1	1	1	1	1	1	1	1	1	0	1	1	0	1	1	0	1	0	1	1	1	1
341	Chattogram Veterinary and Animal Sciences University	28	10	Poultry farming	Middle income	Graduate	Broiler	1500	Trishal	Mymensingh	CRD	Registered vet	1	Not given	1	1	1	1	1	1	0	0	1	1	1	1	1	1	1	1	1	1	1	0	1	0	0	1	0	0	1	1	1	1	1	1
342	Chattogram Veterinary and Animal Sciences University	21	3	Others	Middle income	upto HSC	Broiler	4000	Trishal	Mymensingh	Newcastle Disease	Registered vet	1	Tetrcycline	1	1	0	0	0	1	0	0	1	1	1	1	1	1	0	0	0	0	0	0	0	0	0	1	0	0	0	0	1	0	1	1
343	Chattogram Veterinary and Animal Sciences University	35	8	Poultry farming	Middle income	Graduate	Broiler	3000	Trishal	Mymensingh	Respiratory problem	Feed dealer	0	Not given	1	1	1	1	1	1	1	1	1	1	1	1	1	1	1	1	0	1	1	0	1	0	0	1	0	0	1	0	1	0	1	1
344	Chattogram Veterinary and Animal Sciences University	32	5	Poultry farming	Middle income	upto HSC	Broiler	15000	Trishal	Mymensingh	Other	Feed dealer	0	Not given	0	1	0	0	1	1	1	1	1	1	1	1	1	1	1	0	0	1	0	0	1	0	0	1	0	0	1	0	0	1	1	1
345	Chattogram Veterinary and Animal Sciences University	33	15	Poultry farming	Middle income	upto HSC	Broiler	8000	Trishal	Mymensingh	CRD	Themselves	0	Tetrcycline	1	1	1	1	0	1	1	1	1	1	1	1	1	1	1	1	0	1	1	0	1	1	0	1	0	0	1	0	0	1	1	1
346	Chattogram Veterinary and Animal Sciences University	49	12	Poultry farming	Middle income	upto HSC	Layer	19000	Trishal	Mymensingh	Other	Drug seller	0	Not given	1	1	1	1	1	1	1	0	1	1	1	1	1	1	1	1	1	1	1	0	1	1	1	1	1	0	1	1	0	1	1	1
347	Chattogram Veterinary and Animal Sciences University	37	14	Poultry farming	Middle income	upto HSC	Broiler	1500	Trishal	Mymensingh	Newcastle Disease	Registered vet	1	Tetrcycline	1	1	0	0	1	1	0	0	0	1	1	0	1	1	0	0	0	1	1	0	1	0	0	1	0	0	1	0	1	1	1	1
348	Chattogram Veterinary and Animal Sciences University	29	6	Poultry farming	Low income	upto HSC	Broiler	1500	Trishal	Mymensingh	Coccidiosis	Registered vet	0	Amoxicillin	0	1	1	1	1	1	1	1	1	0	1	1	0	1	0	0	0	1	1	0	1	0	0	1	0	0	0	1	1	0	1	1
349	Chattogram Veterinary and Animal Sciences University	29	4	Poultry farming	Middle income	upto HSC	Broiler	1500	Trishal	Mymensingh	Gumboro	Feed dealer	1	Ciprofloxacin	1	1	0	0	1	1	1	0	1	1	1	1	1	1	1	0	0	1	0	0	1	0	0	0	1	0	1	1	1	1	0	1
350	Chattogram Veterinary and Animal Sciences University	34	15	Poultry farming	High income	upto HSC	Layer	15000	Trishal	Mymensingh	Respiratory problem	Registered vet	0	Amoxicillin	1	1	1	1	1	1	1	0	1	1	1	1	1	1	1	1	1	1	1	0	1	0	0	1	1	0	0	1	1	0	1	1
351	Chattogram Veterinary and Animal Sciences University	30	10	Poultry farming	High income	upto HSC	Layer	2000	Trishal	Mymensingh	Respiratory problem	Registered vet	0	Amoxicillin	1	1	1	1	1	1	1	0	1	1	1	1	1	1	1	1	1	1	1	0	1	0	0	1	1	0	0	1	1	0	1	1
352	Chattogram Veterinary and Animal Sciences University	39	4	Poultry farming	Middle income	upto HSC	Broiler	2500	Trishal	Mymensingh	Colibacillosis	Feed dealer	1	Colistin sulphate	1	1	0	1	0	1	1	0	1	1	1	1	1	0	1	1	0	1	1	0	1	0	0	1	0	0	0	1	1	0	1	1
353	Chattogram Veterinary and Animal Sciences University	22	8	Poultry farming	Middle income	upto HSC	Broiler	1800	Trishal	Mymensingh	Respiratory problem	Feed dealer	0	Doxycline	1	1	1	1	1	1	1	0	1	1	1	1	1	1	0	1	1	1	0	0	1	0	0	1	0	0	0	1	1	1	0	1
354	Chattogram Veterinary and Animal Sciences University	33	6	Poultry farming	Middle income	Graduate	Layer	15000	Trishal	Mymensingh	Necrotic enteritis	Registered vet	1	Colistin sulphate	1	1	1	1	1	1	1	1	1	1	1	1	1	1	1	1	1	1	1	0	1	1	0	1	1	0	1	0	1	1	1	1
355	Chattogram Veterinary and Animal Sciences University	45	15	Poultry farming	Middle income	upto HSC	Layer	1600	Trishal	Mymensingh	Gumboro	Themselves	0	Not given	1	1	0	0	0	1	0	1	0	1	1	1	1	1	0	0	0	1	1	1	0	1	0	1	1	0	1	1	1	0	0	0
356	Chattogram Veterinary and Animal Sciences University	50	10	Poultry farming	High income	Graduate	Layer	12000	Trishal	Mymensingh	Gumboro	Themselves	0	Tetrcycline	1	1	1	1	1	1	0	0	0	1	0	1	1	1	1	1	0	1	0	0	1	1	0	1	1	0	1	1	0	1	1	0
357	Chattogram Veterinary and Animal Sciences University	28	5	Poultry farming	Middle income	upto HSC	Layer	2500	Trishal	Mymensingh	Other	Drug seller	0	Amoxicillin	1	0	0	0	0	1	1	0	1	1	1	0	1	0	0	0	0	1	0	0	1	1	0	1	1	0	0	0	0	0	0	0
358	Chattogram Veterinary and Animal Sciences University	30	12	Poultry farming	Middle income	upto HSC	Layer	4500	Trishal	Mymensingh	Newcastle Disease	Drug seller	0	Tetrcycline	1	1	1	1	1	1	1	1	1	1	1	1	1	1	1	1	0	1	0	0	1	0	0	1	1	0	1	0	0	1	1	1
359	Chattogram Veterinary and Animal Sciences University	40	5	Poultry farming	High income	Graduate	Layer	6000	Trishal	Mymensingh	Avian Influenza	Registered vet	1	Ciprofloxacin	1	1	1	1	1	1	1	1	0	1	1	1	1	1	1	1	1	1	1	0	1	1	1	1	1	0	1	1	1	1	1	1
360	Chattogram Veterinary and Animal Sciences University	47	13	Poultry farming	Middle income	upto HSC	Layer	2000	Trishal	Mymensingh	Avian Influenza	Registered vet	1	Tetrcycline	1	1	0	0	0	0	1	1	1	1	1	1	1	0	0	0	1	1	0	0	1	0	1	0	0	0	1	0	0	1	1	1
361	Chattogram Veterinary and Animal Sciences University	28	3	Poultry farming	Middle income	Graduate	Broiler	1700	Gatail	Tangail	Mycoplasmosis	Registered vet	1	Ciprofloxacin	1	1	1	1	0	1	1	1	1	1	1	1	1	0	1	1	1	1	1	0	1	1	0	1	1	0	1	0	0	0	1	1
362	Chattogram Veterinary and Animal Sciences University	45	10	Poultry farming	Middle income	Graduate	Layer	1500	Gatail	Tangail	Mycoplasmosis	Registered vet	1	Ciprofloxacin	0	1	1	1	1	1	1	1	1	1	1	1	1	1	0	0	0	1	1	0	1	0	0	1	0	0	1	1	1	1	1	1
363	Chattogram Veterinary and Animal Sciences University	34	3	Others	Middle income	Graduate	Broiler	1700	Gatail	Tangail	Mycoplasmosis	Registered vet	1	Ciprofloxacin	1	1	1	1	0	1	1	1	1	1	1	1	1	0	1	1	1	1	1	0	1	1	0	1	1	0	1	0	0	0	1	1
364	Chattogram Veterinary and Animal Sciences University	28	10	Poultry farming	Middle income	Graduate	Broiler	1000	Gatail	Tangail	CRD	Registered vet	1	Not given	1	1	1	1	1	1	0	0	1	1	1	1	1	1	1	1	1	1	1	0	1	0	0	1	0	0	1	1	1	1	1	1
365	Chattogram Veterinary and Animal Sciences University	32	4	Others	Middle income	upto HSC	Broiler	4000	Gatail	Tangail	Newcastle Disease	Registered vet	1	Not given	1	1	0	0	0	1	0	0	1	1	1	1	1	1	0	0	0	0	0	0	0	0	0	1	0	0	0	0	1	0	1	1
366	Chattogram Veterinary and Animal Sciences University	35	8	Poultry farming	Middle income	Graduate	Broiler	3000	Gatail	Tangail	Not Mentioned	Feed dealer	0	Tetrcycline	1	1	1	1	1	1	1	1	1	1	1	1	1	1	1	1	0	1	1	0	1	0	0	1	0	0	1	0	1	0	1	1
367	Chattogram Veterinary and Animal Sciences University	32	5	Poultry farming	Middle income	upto HSC	Broiler	15000	Gatail	Tangail	Not Mentioned	Feed dealer	0	Tetrcycline	0	1	0	0	1	1	1	1	1	1	1	1	1	1	1	0	0	1	0	0	1	0	0	1	0	0	1	0	0	1	1	1
368	Chattogram Veterinary and Animal Sciences University	33	11	Poultry farming	Middle income	upto HSC	Broiler	8000	Gatail	Tangail	Not Mentioned	Themselves	0	Tetrcycline	1	1	1	1	0	1	1	1	1	1	1	1	1	1	1	1	0	1	1	0	1	1	0	1	0	0	1	0	0	1	1	1
369	Chattogram Veterinary and Animal Sciences University	49	5	Poultry farming	Middle income	upto HSC	Layer	12000	Gatail	Tangail	Newcastle Disease	Themselves	0	Amoxicillin	1	1	1	1	1	1	1	0	1	1	1	1	1	1	1	1	1	1	1	0	1	1	1	1	1	0	1	1	0	1	1	1
370	Chattogram Veterinary and Animal Sciences University	37	14	Poultry farming	Middle income	upto HSC	Broiler	1500	Gatail	Tangail	Newcastle Disease	Registered vet	1	Tetrcycline	1	1	0	0	1	1	0	0	0	1	1	0	1	1	0	0	0	1	1	0	1	0	0	1	0	0	1	0	1	1	1	1
371	Chattogram Veterinary and Animal Sciences University	29	6	Poultry farming	Low income	upto HSC	Broiler	1500	Gatail	Tangail	Coccidiosis	Registered vet	0	Amoxicillin	0	1	1	1	1	1	1	1	1	0	1	1	0	1	0	0	0	1	1	0	1	0	0	1	0	0	0	1	1	0	1	1
372	Chattogram Veterinary and Animal Sciences University	34	8	Poultry farming	Middle income	Graduate	Layer	1200	Gatail	Tangail	Mycoplasmosis	Registered vet	1	Ciprofloxacin	0	1	1	1	1	1	1	1	1	1	1	1	1	1	0	0	0	1	1	0	1	0	0	1	0	0	1	1	1	1	1	1
373	Chattogram Veterinary and Animal Sciences University	33	12	Poultry farming	Middle income	upto HSC	Broiler	8000	Gatail	Tangail	CRD	Feed dealer	0	Tetrcycline	1	1	1	1	0	1	1	1	1	1	1	1	1	1	1	1	0	1	1	0	1	1	0	1	0	0	1	0	0	1	1	1
374	Chattogram Veterinary and Animal Sciences University	49	15	Poultry farming	Middle income	upto HSC	Layer	12000	Gatail	Tangail	Newcastle Disease	Drug seller	0	Ciprofloxacin	1	1	1	1	1	1	1	0	1	1	1	1	1	1	1	1	1	1	1	0	1	1	1	1	1	0	1	1	0	1	1	1
375	Chattogram Veterinary and Animal Sciences University	28	10	Poultry farming	Middle income	Graduate	Layer	1500	Gatail	Tangail	Mycoplasmosis	Registered vet	1	Ciprofloxacin	0	1	1	1	1	1	1	1	1	1	1	1	1	1	0	0	0	1	1	0	1	0	0	1	0	0	1	1	1	1	1	1
376	Chattogram Veterinary and Animal Sciences University	45	12	Poultry farming	Middle income	upto HSC	Layer	1600	Gatail	Tangail	Other	Drug seller	0	Tetrcycline	1	1	0	0	0	1	0	1	0	1	1	1	1	1	0	0	0	1	1	1	0	1	0	1	1	0	1	1	1	0	0	0
377	Chattogram Veterinary and Animal Sciences University	50	10	Poultry farming	High income	upto HSC	Layer	12000	Gatail	Tangail	Other	Drug seller	0	Ciprofloxacin	1	1	1	1	1	1	0	0	0	1	0	1	1	1	1	1	0	1	0	0	1	1	0	1	1	0	1	1	0	1	1	0
378	Chattogram Veterinary and Animal Sciences University	28	5	Poultry farming	Middle income	upto HSC	Layer	1500	Gatail	Tangail	Other	Drug seller	0	Tetrcycline	1	1	0	0	0	1	1	0	1	1	1	0	1	0	0	0	0	1	0	0	1	1	0	1	1	0	0	0	0	0	0	0
379	Chattogram Veterinary and Animal Sciences University	30	12	Poultry farming	Middle income	upto HSC	Layer	4500	Gatail	Tangail	Newcastle Disease	Drug seller	0	Ciprofloxacin	1	1	1	1	1	1	1	1	1	1	1	1	1	1	1	1	0	1	0	0	1	0	0	1	1	0	1	0	0	1	1	1
380	Chattogram Veterinary and Animal Sciences University	28	5	Poultry farming	High income	Graduate	Layer	6000	Gatail	Tangail	Avian Influenza	Registered vet	1	Ciprofloxacin	1	1	1	1	1	1	1	1	0	1	1	1	1	1	1	1	1	1	1	0	1	1	1	1	1	0	1	1	1	1	1	1
381	Chattogram Veterinary and Animal Sciences University	30	7	Poultry farming	Middle income	upto HSC	Broiler	1500	Kalihati	Tangail	Brooder pneumonia	Registered vet	1	Ciprofloxacin	1	1	1	0	0	0	0	0	0	1	1	1	1	0	1	1	1	1	0	0	1	0	0	1	0	0	0	0	1	1	0	1
382	Chattogram Veterinary and Animal Sciences University	23	3	Others	Middle income	upto HSC	Broiler	1000	Kalihati	Tangail	Coccidiosis	Registered vet	1	Sulfaclozine	1	1	1	0	0	0	1	0	1	1	1	1	0	0	0	1	0	1	1	0	1	0	0	1	1	0	1	1	1	0	0	1
383	Chattogram Veterinary and Animal Sciences University	50	4	Poultry farming	Middle income	upto HSC	Broiler	8000	Kalihati	Tangail	Not Mentioned	Registered vet	1	Ciprofloxacin	1	1	1	1	0	1	0	0	1	1	1	1	1	0	1	1	1	1	0	0	1	0	0	1	1	1	0	0	0	0	1	1
384	Chattogram Veterinary and Animal Sciences University	56	12	Poultry farming	Middle income	Graduate	Layer	2000	Kalihati	Tangail	Salmonellosis	Registered vet	0	Not given	1	1	1	1	1	1	0	0	0	1	1	1	1	1	1	1	0	1	0	0	0	1	0	1	1	0	1	0	0	1	1	1
385	Chattogram Veterinary and Animal Sciences University	41	13	Poultry farming	Middle income	upto HSC	Layer	1350	Kalihati	Tangail	Respiratory problem	Registered vet	1	Amoxicillin	1	1	0	0	1	1	0	0	0	1	1	0	1	1	0	0	0	0	0	0	0	0	0	1	1	0	1	0	0	0	1	0
386	Chattogram Veterinary and Animal Sciences University	30	7	Poultry farming	Middle income	Graduate	Layer	2000	Kalihati	Tangail	Salmonellosis	Registered vet	1	Not given	1	1	1	1	1	1	1	1	1	1	1	1	1	1	1	0	0	1	1	0	1	0	0	1	0	0	1	1	1	1	1	1
387	Chattogram Veterinary and Animal Sciences University	32	8	Poultry farming	Middle income	upto HSC	Layer	1200	Kalihati	Tangail	Respiratory problem	Registered vet	1	Amoxicillin	0	1	1	1	1	1	1	1	1	1	1	1	1	1	0	0	0	1	1	0	1	0	0	1	0	0	1	1	1	1	1	1
388	Chattogram Veterinary and Animal Sciences University	28	11	Poultry farming	Middle income	upto HSC	Broiler	1700	Kalihati	Tangail	Infectious Coryza	Registered vet	0	Tiamulin	1	1	1	1	1	1	1	1	1	1	1	1	1	1	1	1	1	1	1	0	1	0	0	1	1	0	1	0	1	1	1	1
389	Chattogram Veterinary and Animal Sciences University	41	10	Poultry farming	Middle income	upto HSC	Broiler	6000	Kalihati	Tangail	Not Mentioned	Drug seller	0	Not given	1	1	1	1	0	0	1	1	1	1	1	1	1	0	0	1	1	1	1	1	0	0	1	1	0	1	0	0	0	1	0	0
390	Chattogram Veterinary and Animal Sciences University	50	15	Poultry farming	Middle income	Graduate	Layer	2000	Kalihati	Tangail	Salmonellosis	Registered vet	0	Not given	1	1	1	1	1	1	0	0	0	1	1	1	1	1	1	1	0	1	0	0	0	1	0	1	1	0	1	0	0	1	1	1
391	Chattogram Veterinary and Animal Sciences University	41	10	Poultry farming	Middle income	upto HSC	Layer	1350	Kalihati	Tangail	Respiratory problem	Registered vet	1	Amoxicillin	1	1	0	0	1	1	0	0	0	1	1	0	1	1	0	0	0	0	0	0	0	0	0	1	1	0	1	0	0	0	1	0
392	Chattogram Veterinary and Animal Sciences University	28	10	Poultry farming	Middle income	Graduate	Layer	1000	Kalihati	Tangail	Salmonellosis	Registered vet	1	Not given	1	1	1	1	1	1	1	1	1	1	1	1	1	1	1	0	0	1	1	0	1	0	0	1	0	0	1	1	1	1	1	1
393	Chattogram Veterinary and Animal Sciences University	32	5	Poultry farming	Middle income	upto HSC	Layer	2500	Kalihati	Tangail	Respiratory problem	Registered vet	1	Amoxicillin	0	1	1	1	1	1	1	1	1	1	1	1	1	1	0	0	0	1	1	0	1	0	0	1	0	0	1	1	1	1	1	1
394	Chattogram Veterinary and Animal Sciences University	30	7	Poultry farming	Middle income	Graduate	Layer	2000	Kalihati	Tangail	Salmonellosis	Registered vet	1	Not given	1	1	1	1	1	1	1	1	1	1	1	1	1	1	1	0	0	1	1	0	1	0	0	1	0	0	1	1	1	1	1	1
395	Chattogram Veterinary and Animal Sciences University	32	8	Poultry farming	Middle income	upto HSC	Layer	1200	Kalihati	Tangail	Respiratory problem	Registered vet	1	Amoxicillin	0	1	1	1	1	1	1	1	1	1	1	1	1	1	0	0	0	1	1	0	1	0	0	1	0	0	1	1	1	1	1	1
396	Chattogram Veterinary and Animal Sciences University	28	11	Poultry farming	Middle income	upto HSC	Broiler	1700	Kalihati	Tangail	Infectious Coryza	Registered vet	0	Tiamulin	1	0	1	1	1	1	1	1	1	1	1	1	1	1	1	1	1	1	1	0	1	0	0	1	1	0	1	0	1	1	1	1
397	Chattogram Veterinary and Animal Sciences University	47	15	Poultry farming	Middle income	upto HSC	Broiler	10000	Kalihati	Tangail	Gumboro	Registered vet	1	Amoxicillin	1	1	1	1	1	1	1	1	1	1	0	1	1	1	1	1	0	0	1	0	1	1	1	0	0	1	1	0	0	0	0	1
398	Chattogram Veterinary and Animal Sciences University	35	15	Poultry farming	Middle income	upto HSC	Broiler	4000	Kalihati	Tangail	Gumboro	Registered vet	1	Amoxicillin+Ciprofloxacin	1	0	1	1	1	1	1	1	1	1	0	1	1	1	1	1	0	0	1	0	1	0	0	1	1	1	1	0	0	0	0	1
399	Chattogram Veterinary and Animal Sciences University	40	9	Poultry farming	Middle income	upto HSC	Broiler	8000	Kalihati	Tangail	CRD	Registered vet	1	Ciprofloxacin	1	1	0	0	1	1	1	1	1	1	0	1	1	1	1	1	0	0	1	0	1	0	1	1	1	1	0	1	0	0	0	1
400	Chattogram Veterinary and Animal Sciences University	42	8	Poultry farming	High income	upto HSC	Broiler	12000	Kalihati	Tangail	Gumboro	Registered vet	1	Amoxicillin+Ciprofloxacin	1	1	0	0	0	1	0	0	1	1	1	0	1	0	1	1	1	0	0	1	1	0	0	1	0	1	1	1	1	0	0	0
401	Chattogram Veterinary and Animal Sciences University	28	10	Poultry farming	Middle income	Graduate	Broiler	1000	Sakhipur	Tangail	CRD	Registered vet	1	Not given	1	1	1	1	1	1	0	0	1	1	1	1	1	1	1	1	1	1	1	0	1	0	0	1	0	0	1	1	1	1	1	1
402	Chattogram Veterinary and Animal Sciences University	21	8	Poultry farming	Middle income	upto HSC	Broiler	4000	Sakhipur	Tangail	Newcastle Disease	Registered vet	1	Tetrcycline	1	1	0	0	0	1	0	0	1	1	1	1	1	1	0	0	0	0	0	0	0	0	0	1	0	0	0	0	1	0	1	1
403	Chattogram Veterinary and Animal Sciences University	35	8	Poultry farming	Middle income	Graduate	Broiler	3000	Sakhipur	Tangail	Respiratory problem	Feed dealer	0	Not given	1	1	1	1	1	1	1	1	1	1	1	1	1	1	1	1	0	1	1	0	1	0	0	1	0	0	1	0	1	0	1	1
404	Chattogram Veterinary and Animal Sciences University	32	6	Poultry farming	Middle income	upto HSC	Broiler	15000	Sakhipur	Tangail	Other	Feed dealer	0	Not given	0	1	0	0	1	1	1	1	1	1	1	1	1	1	1	0	0	1	0	0	1	0	0	1	0	0	1	0	0	1	1	1
405	Chattogram Veterinary and Animal Sciences University	33	15	Poultry farming	Middle income	upto HSC	Broiler	8000	Sakhipur	Tangail	CRD	Themselves	0	Tetrcycline	1	1	1	1	0	1	1	1	1	1	1	1	1	1	1	1	0	1	1	0	1	1	0	1	0	0	1	0	0	1	1	1
406	Chattogram Veterinary and Animal Sciences University	49	12	Poultry farming	Middle income	upto HSC	Layer	12000	Sakhipur	Tangail	Other	Drug seller	0	Not given	1	1	1	1	1	1	1	0	1	1	1	1	1	1	1	1	1	1	1	0	1	1	1	1	1	0	1	1	0	1	1	1
407	Chattogram Veterinary and Animal Sciences University	37	14	Poultry farming	Middle income	upto HSC	Broiler	1500	Sakhipur	Tangail	Newcastle Disease	Registered vet	1	Tetrcycline	1	1	0	0	1	1	0	0	0	1	1	0	1	1	0	0	0	1	1	0	1	0	0	1	0	0	1	0	1	1	1	1
408	Chattogram Veterinary and Animal Sciences University	29	6	Poultry farming	Low income	upto HSC	Broiler	1500	Sakhipur	Tangail	Coccidiosis	Registered vet	0	Amoxicillin	0	1	1	1	1	1	1	1	1	0	1	1	0	1	0	0	0	1	1	0	1	0	0	1	0	0	0	1	1	0	1	1
409	Chattogram Veterinary and Animal Sciences University	29	4	Poultry farming	Middle income	upto HSC	Broiler	1500	Sakhipur	Tangail	Gumboro	Feed dealer	1	Ciprofloxacin	1	1	0	0	1	1	1	0	1	1	1	1	1	1	1	0	0	1	0	0	1	0	0	0	1	0	1	1	1	1	0	1
410	Chattogram Veterinary and Animal Sciences University	34	10	Poultry farming	High income	upto HSC	Layer	13000	Sakhipur	Tangail	Respiratory problem	Registered vet	0	Amoxicillin	1	1	1	1	1	1	1	0	1	1	1	1	1	1	1	1	1	1	1	0	1	0	0	1	1	0	0	1	1	0	1	1
411	Chattogram Veterinary and Animal Sciences University	30	9	Poultry farming	High income	upto HSC	Layer	2000	Sakhipur	Tangail	Respiratory problem	Registered vet	0	Amoxicillin	1	1	1	1	1	1	1	0	1	1	1	1	1	1	1	1	1	1	1	0	1	0	0	1	1	0	0	1	1	0	1	1
412	Chattogram Veterinary and Animal Sciences University	30	4	Others	Middle income	upto HSC	Broiler	2500	Sakhipur	Tangail	Colibacillosis	Feed dealer	1	Colistin sulphate	1	1	0	1	0	1	1	0	1	1	1	1	1	0	1	1	0	1	1	0	1	0	0	1	0	0	0	1	1	0	1	1
413	Chattogram Veterinary and Animal Sciences University	22	8	Poultry farming	Middle income	upto HSC	Broiler	1800	Sakhipur	Tangail	Respiratory problem	Feed dealer	0	Doxycline	1	1	1	1	1	1	1	0	1	1	1	1	1	1	0	1	1	1	0	0	1	0	0	1	0	0	0	1	1	1	0	1
414	Chattogram Veterinary and Animal Sciences University	33	6	Poultry farming	Middle income	Graduate	Layer	15000	Sakhipur	Tangail	Necrotic enteritis	Registered vet	1	Colistin sulphate	1	1	1	1	1	1	1	1	1	1	1	1	1	1	1	1	1	1	1	0	1	1	0	1	1	0	1	0	1	1	1	1
415	Chattogram Veterinary and Animal Sciences University	45	10	Poultry farming	Middle income	upto HSC	Layer	1600	Sakhipur	Tangail	Gumboro	Themselves	0	Not given	1	1	0	0	0	1	0	1	0	1	1	1	1	1	0	0	0	1	1	1	0	1	0	1	1	0	1	1	1	0	0	0
416	Chattogram Veterinary and Animal Sciences University	50	10	Poultry farming	High income	Graduate	Layer	12000	Sakhipur	Tangail	Gumboro	Themselves	0	Tetrcycline	1	1	1	1	1	1	0	0	0	1	0	1	1	1	1	1	0	1	0	0	1	1	0	1	1	0	1	1	0	1	1	0
417	Chattogram Veterinary and Animal Sciences University	28	5	Poultry farming	Middle income	upto HSC	Layer	14000	Sakhipur	Tangail	Other	Drug seller	0	Amoxicillin	1	0	0	0	0	1	1	0	1	1	1	0	1	0	0	0	0	1	0	0	1	1	0	1	1	0	0	0	0	0	0	0
418	Chattogram Veterinary and Animal Sciences University	30	12	Poultry farming	Middle income	upto HSC	Layer	4500	Sakhipur	Tangail	Newcastle Disease	Drug seller	0	Tetrcycline	1	1	1	1	1	1	1	1	1	1	1	1	1	1	1	1	0	1	0	0	1	0	0	1	1	0	1	0	0	1	1	1
419	Chattogram Veterinary and Animal Sciences University	40	5	Poultry farming	High income	Graduate	Layer	6000	Sakhipur	Tangail	Avian Influenza	Registered vet	1	Ciprofloxacin	1	1	1	1	1	1	1	1	0	1	1	1	1	1	1	1	1	1	1	0	1	1	1	1	1	0	1	1	1	1	1	1
420	Chattogram Veterinary and Animal Sciences University	47	15	Poultry farming	Middle income	upto HSC	Layer	1800	Sakhipur	Tangail	Avian Influenza	Registered vet	1	Tetrcycline	1	1	0	0	0	0	1	1	1	1	1	1	1	0	0	0	1	1	0	0	1	0	1	0	0	0	1	0	0	1	1	1
